# Supplementary material for: Shared Genetic Susceptibility Between Asthma and Immune‐Mediated Inflammatory Diseases
Source: Can Respir J. 2026 May 30;2026:4534431. doi: 10.1155/carj/4534431 (PMC13239057; doi:10.1155/carj/4534431)
Supplement: Supplementary file 1 — Supporting Information Figure S1: Causal inference between asthma and IMIDs. Causal inference was performed using two‐sample Mendelian randomization analysis with five methods (only statistically significant results are shown). In the figure, dots represent the odds ratios (ORs), color bars indicate the ±95% confidence intervals, and p values are displayed above the bars. Figure S2: Number of shared SNVs between asthma and IMIDs via MTAG and CPASSOC. Figure S3: Causal variants are shared by multiple traits, as identified by HyPrColoc. Figure S4: Colocalization plot of nine causal variants associated with asthma and IMIDs. Figure S5: Number of genes for each trait pair identified by four methods: GCTA, MAGMA, TWAS, and SMR. Each method is represented by one color. The numbers of identified genes are marked on each tier. Figure S6: Tissue‐specific expression analysis results. Figure S7: Cell‐type–specific enrichment analysis results. Blue bars represent significant enrichment (p value < 0.05). Table S1: Summary of GWAS data. Table S2: Causal inference between asthma and different immune‐mediated inflammatory diseases by two‐sample Mendelian randomization. Table S3: Cross‐trait meta‐analysis between asthma and immune‐mediated inflammatory diseases. Table S4: The list of asthma‐trait pair‐related genes identified by four gene‐based analyses. [file CARJ-2026-4534431-s001.zip › Supplentment Table.xlsx]

## Sheet: Table S1
Table S1 Summary of GWAS data
Disease	Symbols	n_cases	n_controls	Total N	Database	Link	ICD-10 code
Asthma	Asthma	30770	270290	301060	FinnGen	https://r12.finngen.fi/	J45.9
Atopic dermatitis	AD	31245	432874	464119	FinnGen	https://r12.finngen.fi/	L20
Allergic rhinitis	AR	15569	474650	490219	FinnGen	https://r12.finngen.fi/	J30.10, J30.19, J30.2, J30.3, J30.4
Rheumatoid arthritis	RA	16314	315115	331429	FinnGen	https://r12.finngen.fi/	M05, M06
Type 1 diabetes	T1D	4721	403489	408210	FinnGen	https://r12.finngen.fi/	E10
Alopecia areata	AA	956	476404	477360	FinnGen	https://r12.finngen.fi/	L63
Graves' disease	GD	3962	496386	500348	FinnGen	https://r12.finngen.fi/	E05
Vitiligo	VIT	391	465673	466064	FinnGen	https://r12.finngen.fi/	L80
Ankylosing spondylitis	AS	3838	353224	357062	FinnGen	https://r12.finngen.fi/	M45
Psoriasis	PSO	12760	482181	494941	FinnGen	https://r12.finngen.fi/	L40
Hypothyroidism	HYO	54752	362639	417391	FinnGen	https://r12.finngen.fi/	E03.9
Irritable bowel syndrome	IBS	13268	394725	407993	FinnGen	https://r12.finngen.fi/	K58
Multiple sclerosis	MS	2926	495931	498857	FinnGen	https://r12.finngen.fi/	G35
Inflammatory bowel disease	IBD	10960	489388	500348	FinnGen	https://r12.finngen.fi/	K50, K51
Myasthenia gravis	MG	560	495667	496227	FinnGen	https://r12.finngen.fi/	G70.0
Primary sclerosing cholangitis	PSC	2871	12019	14890	International Primary Sclerosing Cholangitis Study Group	https://gwas.mrcieu.ac.uk/	K83.0
Systemic lupus erythematosus	SLE	342	401365	401707	UK Biobank	https://pheweb.org/UKB-SAIGE/	M32
Celiac disease	CD	1855	334783	336638	UK Biobank	https://pheweb.org/UKB-SAIGE/	K90.0
Primary biliary cirrhosis	PBC	254	400055	400309	UK Biobank	https://pheweb.org/UKB-SAIGE/	K74.3

## Sheet: Table S2
Table S2 Causal inference between asthma and different immune-mediated inflammatory diseases by two-sample Mendelian Randomization
method	exposure	outcome	nsnp	b	se	pval	or	or_lci95	or_uci95	label	note
Inverse variance weighted	Asthma	Allergic rhinitis	21	0.504678	0.0895328	1.73247e-08	1.65645	1.38985	1.9742	p=1.73e-08	Asthma→Allergic rhinitis
MR Egger	Asthma	Allergic rhinitis	21	0.279755	0.413988	0.507338	1.32281	0.587628	2.97776	p=0.507	Asthma→Allergic rhinitis
Maximum likelihood	Asthma	Allergic rhinitis	21	0.515231	0.048909	5.99166e-26	1.67402	1.521	1.84244	p=5.99e-26	Asthma→Allergic rhinitis
Weighted median	Asthma	Allergic rhinitis	21	0.412501	0.0899275	4.49567e-06	1.51059	1.26648	1.80175	p=4.50e-06	Asthma→Allergic rhinitis
Inverse variance weighted	Asthma	Alopecia areata	23	0.0465858	0.22538	0.836245	1.04769	0.673573	1.62959	p=0.836	Asthma→Alopecia areata
MR Egger	Asthma	Alopecia areata	23	-0.38254	1.09788	0.730981	0.682126	0.0793108	5.86674	p=0.731	Asthma→Alopecia areata
Maximum likelihood	Asthma	Alopecia areata	23	0.0500679	0.172156	0.771183	1.05134	0.750243	1.47328	p=0.771	Asthma→Alopecia areata
Weighted median	Asthma	Alopecia areata	23	0.101501	0.25695	0.692828	1.10683	0.668899	1.83148	p=0.693	Asthma→Alopecia areata
Inverse variance weighted	Asthma	Ankylosing spondylitis	23	-0.0127239	0.117026	0.913419	0.987357	0.784981	1.24191	p=0.913	Asthma→Ankylosing spondylitis
MR Egger	Asthma	Ankylosing spondylitis	23	0.054089	0.537457	0.920792	1.05558	0.368127	3.02679	p=0.921	Asthma→Ankylosing spondylitis
Maximum likelihood	Asthma	Ankylosing spondylitis	23	-0.0129241	0.0861113	0.880697	0.987159	0.83385	1.16866	p=0.881	Asthma→Ankylosing spondylitis
Weighted median	Asthma	Ankylosing spondylitis	23	-0.0969405	0.141457	0.493154	0.90761	0.687842	1.19759	p=0.493	Asthma→Ankylosing spondylitis
Inverse variance weighted	Asthma	Atopic dermatitis	20	0.154657	0.076775	0.043966	1.16726	1.00419	1.35681	p=0.044	Asthma→Atopic dermatitis
MR Egger	Asthma	Atopic dermatitis	20	-0.210061	0.337615	0.541619	0.810535	0.418203	1.57093	p=0.542	Asthma→Atopic dermatitis
Maximum likelihood	Asthma	Atopic dermatitis	20	0.171153	0.0349295	9.58596e-07	1.18667	1.10815	1.27076	p=9.59e-07	Asthma→Atopic dermatitis
Weighted median	Asthma	Atopic dermatitis	20	0.170331	0.0622703	0.0062315	1.1857	1.04947	1.33961	p=0.006	Asthma→Atopic dermatitis
Inverse variance weighted	Asthma	Celiac disease	22	0.110822	0.144558	0.443307	1.1172	0.841547	1.48313	p=0.443	Asthma→Celiac disease
MR Egger	Asthma	Celiac disease	22	-0.256157	0.718892	0.72533	0.77402	0.189156	3.16727	p=0.725	Asthma→Celiac disease
Maximum likelihood	Asthma	Celiac disease	22	0.115013	0.13624	0.398564	1.12189	0.858972	1.46528	p=0.399	Asthma→Celiac disease
Weighted median	Asthma	Celiac disease	22	0.0487464	0.198045	0.805575	1.04995	0.712183	1.54792	p=0.806	Asthma→Celiac disease
Inverse variance weighted	Asthma	Graves' disease	22	0.0271042	0.0964881	0.778781	1.02747	0.850431	1.24138	p=0.779	Asthma→Graves' disease
MR Egger	Asthma	Graves' disease	22	0.352285	0.453698	0.446554	1.42231	0.584521	3.46091	p=0.447	Asthma→Graves' disease
Maximum likelihood	Asthma	Graves' disease	22	0.0278501	0.0875091	0.750292	1.02824	0.866175	1.22063	p=0.75	Asthma→Graves' disease
Weighted median	Asthma	Graves' disease	22	-0.0109456	0.119737	0.927164	0.989114	0.782211	1.25075	p=0.927	Asthma→Graves' disease
Inverse variance weighted	Asthma	Hypothyroidism	21	0.0916119	0.0442734	0.0385245	1.09594	1.00485	1.19529	p=0.039	Asthma→Hypothyroidism
MR Egger	Asthma	Hypothyroidism	21	0.100371	0.217324	0.649434	1.10558	0.722105	1.6927	p=0.649	Asthma→Hypothyroidism
Maximum likelihood	Asthma	Hypothyroidism	21	0.0958507	0.027317	0.000450079	1.10059	1.04322	1.16113	p=4.50e-04	Asthma→Hypothyroidism
Weighted median	Asthma	Hypothyroidism	21	0.116915	0.0434804	0.00716847	1.12402	1.0322	1.22402	p=0.007	Asthma→Hypothyroidism
Inverse variance weighted	Asthma	Inflammatory bowel disease	22	-0.0840953	0.120465	0.485121	0.919344	0.725999	1.16418	p=0.485	Asthma→Inflammatory bowel disease
MR Egger	Asthma	Inflammatory bowel disease	22	0.00451522	0.571103	0.99377	1.00453	0.327965	3.07676	p=0.994	Asthma→Inflammatory bowel disease
Maximum likelihood	Asthma	Inflammatory bowel disease	22	-0.0873776	0.0559245	0.118189	0.916331	0.821199	1.02248	p=0.118	Asthma→Inflammatory bowel disease
Weighted median	Asthma	Inflammatory bowel disease	22	0.0786237	0.0936066	0.400944	1.0818	0.900464	1.29965	p=0.401	Asthma→Inflammatory bowel disease
Inverse variance weighted	Asthma	Irritable bowel syndrome	24	0.0855445	0.06226	0.169446	1.08931	0.964172	1.23069	p=0.169	Asthma→Irritable bowel syndrome
MR Egger	Asthma	Irritable bowel syndrome	24	0.0512421	0.294362	0.863396	1.05258	0.591137	1.87422	p=0.863	Asthma→Irritable bowel syndrome
Maximum likelihood	Asthma	Irritable bowel syndrome	24	0.0883258	0.0452209	0.050795	1.09234	0.999693	1.19358	p=0.051	Asthma→Irritable bowel syndrome
Weighted median	Asthma	Irritable bowel syndrome	24	0.130927	0.0702121	0.0622183	1.13988	0.993334	1.30806	p=0.062	Asthma→Irritable bowel syndrome
Inverse variance weighted	Asthma	Multiple sclerosis	22	0.146107	0.156085	0.349236	1.15732	0.852297	1.57151	p=0.349	Asthma→Multiple sclerosis
MR Egger	Asthma	Multiple sclerosis	22	-0.349663	0.734017	0.638974	0.704925	0.167238	2.97133	p=0.639	Asthma→Multiple sclerosis
Maximum likelihood	Asthma	Multiple sclerosis	22	0.150167	0.103209	0.145676	1.16203	0.949212	1.42256	p=0.146	Asthma→Multiple sclerosis
Weighted median	Asthma	Multiple sclerosis	22	0.0659975	0.15354	0.667313	1.06822	0.790617	1.44331	p=0.667	Asthma→Multiple sclerosis
Inverse variance weighted	Asthma	Myasthenia gravis	24	0.227812	0.225776	0.312965	1.25585	0.806777	1.95489	p=0.313	Asthma→Myasthenia gravis
MR Egger	Asthma	Myasthenia gravis	24	-0.312874	1.06024	0.770686	0.731342	0.0915439	5.84267	p=0.771	Asthma→Myasthenia gravis
Maximum likelihood	Asthma	Myasthenia gravis	24	0.236075	0.213864	0.269655	1.26627	0.832687	1.92562	p=0.27	Asthma→Myasthenia gravis
Weighted median	Asthma	Myasthenia gravis	24	0.0632741	0.317226	0.841903	1.06532	0.572072	1.98385	p=0.842	Asthma→Myasthenia gravis
Inverse variance weighted	Asthma	Primary biliary cirrhosis	24	0.165409	0.384709	0.667225	1.17988	0.555093	2.50788	p=0.667	Asthma→Primary biliary cirrhosis
MR Egger	Asthma	Primary biliary cirrhosis	24	-2.77916	1.74997	0.126528	0.0620907	0.00201106	1.91703	p=0.127	Asthma→Primary biliary cirrhosis
Maximum likelihood	Asthma	Primary biliary cirrhosis	24	0.171052	0.329729	0.603925	1.18655	0.621751	2.26442	p=0.604	Asthma→Primary biliary cirrhosis
Weighted median	Asthma	Primary biliary cirrhosis	24	0.375988	0.484135	0.437384	1.45643	0.563879	3.76178	p=0.437	Asthma→Primary biliary cirrhosis
Inverse variance weighted	Asthma	Primary sclerosing cholangitis	17	0.0137829	0.221565	0.950398	1.01388	0.656729	1.56526	p=0.95	Asthma→Primary sclerosing cholangitis
MR Egger	Asthma	Primary sclerosing cholangitis	17	0.537424	1.54789	0.733266	1.71159	0.0823782	35.5622	p=0.733	Asthma→Primary sclerosing cholangitis
Maximum likelihood	Asthma	Primary sclerosing cholangitis	17	0.0154164	0.144122	0.914815	1.01554	0.765626	1.34702	p=0.915	Asthma→Primary sclerosing cholangitis
Weighted median	Asthma	Primary sclerosing cholangitis	17	-0.00339018	0.201279	0.986562	0.996616	0.671731	1.47863	p=0.987	Asthma→Primary sclerosing cholangitis
Inverse variance weighted	Asthma	Psoriasis	21	-0.132099	0.100327	0.187946	0.876254	0.71983	1.06667	p=0.188	Asthma→Psoriasis
MR Egger	Asthma	Psoriasis	21	-0.43845	0.486796	0.37903	0.645035	0.248436	1.67476	p=0.379	Asthma→Psoriasis
Maximum likelihood	Asthma	Psoriasis	21	-0.144139	0.0523312	0.00588077	0.865768	0.781369	0.959283	p=0.006	Asthma→Psoriasis
Weighted median	Asthma	Psoriasis	21	-0.022828	0.0869211	0.792837	0.977431	0.824323	1.15898	p=0.793	Asthma→Psoriasis
Inverse variance weighted	Asthma	Rheumatoid arthritis	21	0.173789	0.0754359	0.0212336	1.18981	1.02627	1.37939	p=0.021	Asthma→Rheumatoid arthritis
MR Egger	Asthma	Rheumatoid arthritis	21	0.429997	0.365416	0.253835	1.53725	0.751098	3.14626	p=0.254	Asthma→Rheumatoid arthritis
Maximum likelihood	Asthma	Rheumatoid arthritis	21	0.178175	0.0468729	0.000143975	1.19503	1.09014	1.31002	p=1.44e-04	Asthma→Rheumatoid arthritis
Weighted median	Asthma	Rheumatoid arthritis	21	0.214057	0.071902	0.00291016	1.23869	1.07587	1.42616	p=0.003	Asthma→Rheumatoid arthritis
Inverse variance weighted	Asthma	Systemic lupus erythematosus	24	0.591694	0.296671	0.0461032	1.80705	1.01027	3.23222	p=0.046	Asthma→Systemic lupus erythematosus
MR Egger	Asthma	Systemic lupus erythematosus	24	-0.0273843	1.41806	0.984767	0.972987	0.0603993	15.6741	p=0.985	Asthma→Systemic lupus erythematosus
Maximum likelihood	Asthma	Systemic lupus erythematosus	24	0.594466	0.286875	0.038246	1.81206	1.03271	3.17956	p=0.038	Asthma→Systemic lupus erythematosus
Weighted median	Asthma	Systemic lupus erythematosus	24	0.323798	0.409287	0.42887	1.38237	0.619771	3.0833	p=0.429	Asthma→Systemic lupus erythematosus
Inverse variance weighted	Asthma	Type 1 diabetes	22	0.194702	0.127473	0.126663	1.21495	0.946347	1.55979	p=0.127	Asthma→Type 1 diabetes
MR Egger	Asthma	Type 1 diabetes	22	0.556524	0.601115	0.365577	1.7446	0.537052	5.66728	p=0.366	Asthma→Type 1 diabetes
Maximum likelihood	Asthma	Type 1 diabetes	22	0.199291	0.08437	0.0181716	1.22054	1.03451	1.44002	p=0.018	Asthma→Type 1 diabetes
Weighted median	Asthma	Type 1 diabetes	22	0.191828	0.118935	0.106772	1.21146	0.959555	1.5295	p=0.107	Asthma→Type 1 diabetes
Inverse variance weighted	Asthma	Vitiligo	24	0.292193	0.395705	0.460265	1.33936	0.61669	2.9089	p=0.46	Asthma→Vitiligo
MR Egger	Asthma	Vitiligo	24	1.61832	1.82828	0.385645	5.04459	0.140139	181.59	p=0.386	Asthma→Vitiligo
Maximum likelihood	Asthma	Vitiligo	24	0.302436	0.256457	0.238284	1.35315	0.818551	2.2369	p=0.238	Asthma→Vitiligo
Weighted median	Asthma	Vitiligo	24	0.110075	0.384705	0.774781	1.11636	0.525215	2.37286	p=0.775	Asthma→Vitiligo
Inverse variance weighted	Allergic rhinitis	Asthma	12	0.285339	0.0637236	7.543e-06	1.33021	1.17403	1.50717	p=7.54e-06	Allergic rhinitis→Asthma
MR Egger	Allergic rhinitis	Asthma	12	0.405151	0.191937	0.0609541	1.49953	1.02938	2.18441	p=0.061	Allergic rhinitis→Asthma
Maximum likelihood	Allergic rhinitis	Asthma	12	0.309475	0.0380711	4.33296e-16	1.36271	1.26473	1.46828	p=4.33e-16	Allergic rhinitis→Asthma
Weighted median	Allergic rhinitis	Asthma	12	0.195305	0.0569824	0.000609251	1.21568	1.08722	1.35933	p=6.09e-04	Allergic rhinitis→Asthma
Inverse variance weighted	Ankylosing spondylitis	Asthma	19	0.014808	0.00807559	0.0667017	1.01492	0.99898	1.03111	p=0.067	Ankylosing spondylitis→Asthma
MR Egger	Ankylosing spondylitis	Asthma	19	0.00335555	0.0127539	0.795636	1.00336	0.97859	1.02876	p=0.796	Ankylosing spondylitis→Asthma
Maximum likelihood	Ankylosing spondylitis	Asthma	19	0.0149489	0.00634852	0.0185376	1.01506	1.00251	1.02777	p=0.019	Ankylosing spondylitis→Asthma
Weighted median	Ankylosing spondylitis	Asthma	19	0.0158412	0.00899836	0.0783301	1.01597	0.998206	1.03404	p=0.078	Ankylosing spondylitis→Asthma
Inverse variance weighted	Atopic dermatitis	Asthma	70	0.202226	0.0279439	4.5922e-13	1.22412	1.15888	1.29304	p=4.59e-13	Atopic dermatitis→Asthma
MR Egger	Atopic dermatitis	Asthma	70	0.189003	0.0785072	0.0187832	1.20804	1.03575	1.409	p=0.019	Atopic dermatitis→Asthma
Maximum likelihood	Atopic dermatitis	Asthma	70	0.21107	0.0172688	2.35473e-34	1.235	1.1939	1.27751	p=2.35e-34	Atopic dermatitis→Asthma
Weighted median	Atopic dermatitis	Asthma	70	0.17372	0.0297678	5.35234e-09	1.18972	1.12229	1.2612	p=5.35e-09	Atopic dermatitis→Asthma
Inverse variance weighted	Celiac disease	Asthma	11	-0.00205224	0.00903988	0.820407	0.99795	0.980424	1.01579	p=0.82	Celiac disease→Asthma
MR Egger	Celiac disease	Asthma	11	-0.00790829	0.013877	0.582699	0.992123	0.965502	1.01948	p=0.583	Celiac disease→Asthma
Maximum likelihood	Celiac disease	Asthma	11	-0.00205057	0.00472136	0.664057	0.997952	0.988759	1.00723	p=0.664	Celiac disease→Asthma
Weighted median	Celiac disease	Asthma	11	-0.00222016	0.00570862	0.69734	0.997782	0.98668	1.00901	p=0.697	Celiac disease→Asthma
Inverse variance weighted	Graves' disease	Asthma	20	0.0183893	0.0141502	0.193746	1.01856	0.990698	1.0472	p=0.194	Graves' disease→Asthma
MR Egger	Graves' disease	Asthma	20	0.0588255	0.030276	0.067828	1.06059	0.999485	1.12543	p=0.068	Graves' disease→Asthma
Maximum likelihood	Graves' disease	Asthma	20	0.0188695	0.0100927	0.0615371	1.01905	0.999088	1.03941	p=0.062	Graves' disease→Asthma
Weighted median	Graves' disease	Asthma	20	0.0227115	0.0142168	0.110151	1.02297	0.99486	1.05188	p=0.11	Graves' disease→Asthma
Inverse variance weighted	Hypothyroidism	Asthma	173	0.0732686	0.0169862	1.60754e-05	1.07602	1.04079	1.11245	p=1.61e-05	Hypothyroidism→Asthma
MR Egger	Hypothyroidism	Asthma	173	0.0946041	0.0377343	0.0131051	1.09922	1.02086	1.1836	p=0.013	Hypothyroidism→Asthma
Maximum likelihood	Hypothyroidism	Asthma	173	0.0749692	0.0108179	4.2056e-12	1.07785	1.05524	1.10095	p=4.21e-12	Hypothyroidism→Asthma
Weighted median	Hypothyroidism	Asthma	173	0.0613554	0.0217353	0.00475994	1.06328	1.01893	1.10955	p=0.005	Hypothyroidism→Asthma
Inverse variance weighted	Inflammatory bowel disease	Asthma	64	0.0230843	0.0170055	0.174634	1.02335	0.989806	1.05804	p=0.175	Inflammatory bowel disease→Asthma
MR Egger	Inflammatory bowel disease	Asthma	64	-0.0351749	0.0407708	0.391602	0.965437	0.89129	1.04575	p=0.392	Inflammatory bowel disease→Asthma
Maximum likelihood	Inflammatory bowel disease	Asthma	64	0.023947	0.010167	0.0185042	1.02424	1.00403	1.04485	p=0.019	Inflammatory bowel disease→Asthma
Weighted median	Inflammatory bowel disease	Asthma	64	-0.0103492	0.0167783	0.537353	0.989704	0.957687	1.02279	p=0.537	Inflammatory bowel disease→Asthma
Wald ratio	Irritable bowel syndrome	Asthma	1	-0.163977	0.148372	0.269084	0.848762	0.634585	1.13523	p=0.269	Irritable bowel syndrome→Asthma
Inverse variance weighted	Multiple sclerosis	Asthma	17	0.022212	0.0177546	0.210913	1.02246	0.987492	1.05867	p=0.211	Multiple sclerosis→Asthma
MR Egger	Multiple sclerosis	Asthma	17	0.00512097	0.0323799	0.876446	1.00513	0.943326	1.07099	p=0.876	Multiple sclerosis→Asthma
Maximum likelihood	Multiple sclerosis	Asthma	17	0.0228513	0.00998167	0.0220607	1.02311	1.00329	1.04333	p=0.022	Multiple sclerosis→Asthma
Weighted median	Multiple sclerosis	Asthma	17	0.0224862	0.014015	0.108618	1.02274	0.995029	1.05122	p=0.109	Multiple sclerosis→Asthma
Inverse variance weighted	Primary biliary cirrhosis	Asthma	2	-0.00762791	0.00627908	0.224437	0.992401	0.980262	1.00469	p=0.224	Primary biliary cirrhosis→Asthma
Maximum likelihood	Primary biliary cirrhosis	Asthma	2	-0.00775485	0.0065451	0.236083	0.992275	0.979627	1.00509	p=0.236	Primary biliary cirrhosis→Asthma
Inverse variance weighted	Primary sclerosing cholangitis	Asthma	17	0.0103044	0.0201015	0.608217	1.01036	0.971325	1.05096	p=0.608	Primary sclerosing cholangitis→Asthma
MR Egger	Primary sclerosing cholangitis	Asthma	17	-0.0320188	0.0332525	0.350865	0.968488	0.90738	1.03371	p=0.351	Primary sclerosing cholangitis→Asthma
Maximum likelihood	Primary sclerosing cholangitis	Asthma	17	0.0111028	0.00863055	0.198287	1.01116	0.994204	1.02841	p=0.198	Primary sclerosing cholangitis→Asthma
Weighted median	Primary sclerosing cholangitis	Asthma	17	0.0136442	0.0150757	0.365442	1.01374	0.984222	1.04414	p=0.365	Primary sclerosing cholangitis→Asthma
Inverse variance weighted	Psoriasis	Asthma	46	0.0429763	0.018343	0.0191332	1.04391	1.00705	1.08213	p=0.019	Psoriasis→Asthma
MR Egger	Psoriasis	Asthma	46	-0.000652142	0.0327027	0.98418	0.999348	0.937302	1.0655	p=0.984	Psoriasis→Asthma
Maximum likelihood	Psoriasis	Asthma	46	0.044007	0.0113714	0.000108849	1.04499	1.02196	1.06854	p=1.09e-04	Psoriasis→Asthma
Weighted median	Psoriasis	Asthma	46	0.0496426	0.0194743	0.0107992	1.0509	1.01154	1.09178	p=0.011	Psoriasis→Asthma
Inverse variance weighted	Rheumatoid arthritis	Asthma	29	0.0505993	0.0205887	0.0139859	1.0519	1.0103	1.09522	p=0.014	Rheumatoid arthritis→Asthma
MR Egger	Rheumatoid arthritis	Asthma	29	0.0091757	0.032286	0.778425	1.00922	0.947333	1.07515	p=0.778	Rheumatoid arthritis→Asthma
Maximum likelihood	Rheumatoid arthritis	Asthma	29	0.0516008	0.0111869	3.97617e-06	1.05296	1.03012	1.0763	p=3.98e-06	Rheumatoid arthritis→Asthma
Weighted median	Rheumatoid arthritis	Asthma	29	0.0526502	0.0192207	0.00615792	1.05406	1.01509	1.09453	p=0.006	Rheumatoid arthritis→Asthma
Wald ratio	Systemic lupus erythematosus	Asthma	1	0.0489548	0.0170652	0.00412181	1.05017	1.01563	1.08589	p=0.004	Systemic lupus erythematosus→Asthma
Inverse variance weighted	Type 1 diabetes	Asthma	24	0.0325952	0.0119621	0.00643276	1.03313	1.00919	1.05764	p=0.006	Type 1 diabetes→Asthma
MR Egger	Type 1 diabetes	Asthma	24	0.0374136	0.0214158	0.0945824	1.03812	0.995449	1.08262	p=0.095	Type 1 diabetes→Asthma
Maximum likelihood	Type 1 diabetes	Asthma	24	0.0330316	0.00675539	1.01005e-06	1.03358	1.01999	1.04736	p=1.01e-06	Type 1 diabetes→Asthma
Weighted median	Type 1 diabetes	Asthma	24	0.0198078	0.0125119	0.113394	1.02001	0.995296	1.04533	p=0.113	Type 1 diabetes→Asthma
Wald ratio	Vitiligo	Asthma	1	0.0405738	0.0199183	0.041649	1.04141	1.00154	1.08287	p=0.042	Vitiligo→Asthma

## Sheet: Table S3
Table S3 Cross-trait meta-analysis between Asthma and Immune-mediated inflammatory diseases
Cross-traits	SNP	CHR	BP	A1	A2	GWAS P-Trait	GWAS P-Asthma	P-MTAG	P-CPASSOC	Consequence	NearestGene
Asthma_Allergic rhinitis	rs1045774	9	124270328	G	A	2.14739e-05	8.87687e-07	4.38682e-08	1.87954e-08	intronic	NEK6
Asthma_Allergic rhinitis	rs11255938	10	8808772	T	C	0.000605271	9.91859e-10	2.41629e-10	3.03134e-09	intergenic	LOC105376398
Asthma_Allergic rhinitis	rs11255938	10	8808772	T	C	0.000605271	9.91859e-10	2.41629e-10	3.03134e-09	intergenic	LINC02676
Asthma_Allergic rhinitis	rs1149915	10	9130270	C	T	0.0269687	4.69299e-09	6.83084e-09	1.47845e-08	intergenic	LINC02676
Asthma_Allergic rhinitis	rs1149915	10	9130270	C	T	0.0269687	4.69299e-09	6.83084e-09	1.47845e-08	intergenic	LOC101928272
Asthma_Allergic rhinitis	rs11642009	16	11089036	G	T	3.03921e-05	1.99554e-09	1.35053e-10	1.2612e-09	intronic	CLEC16A
Asthma_Allergic rhinitis	rs11690644	2	102297754	G	A	1.70758e-10	1.78896e-12	2.24644e-15	1.58151e-17	intergenic	IL1RL2
Asthma_Allergic rhinitis	rs11690644	2	102297754	G	A	1.70758e-10	1.78896e-12	2.24644e-15	1.58151e-17	intergenic	IL1RL1
Asthma_Allergic rhinitis	rs118013485	19	33235671	A	G	1.2685e-05	4.00811e-08	1.76545e-09	1.9547e-09	intergenic	SLC7A10
Asthma_Allergic rhinitis	rs118013485	19	33235671	A	G	1.2685e-05	4.00811e-08	1.76545e-09	1.9547e-09	intergenic	CEBPA
Asthma_Allergic rhinitis	rs1233587	6	28751978	T	A	6.24554e-06	1.27738e-06	4.27167e-08	5.66733e-09	intergenic	LINC00533
Asthma_Allergic rhinitis	rs1233587	6	28751978	T	A	6.24554e-06	1.27738e-06	4.27167e-08	5.66733e-09	intergenic	LINC01623
Asthma_Allergic rhinitis	rs12440045	15	41490486	C	A	7.26206e-05	1.61061e-07	1.25461e-08	3.21885e-08	intergenic	RTF1
Asthma_Allergic rhinitis	rs12440045	15	41490486	C	A	7.26206e-05	1.61061e-07	1.25461e-08	3.21885e-08	intergenic	ITPKA
Asthma_Allergic rhinitis	rs12470864	2	102309902	A	G	0.000694672	6.29941e-14	3.8973e-14	1.5118e-13	intergenic	IL1RL2
Asthma_Allergic rhinitis	rs12470864	2	102309902	A	G	0.000694672	6.29941e-14	3.8973e-14	1.5118e-13	intergenic	IL1RL1
Asthma_Allergic rhinitis	rs12657641	5	131037230	A	G	5.90799e-05	4.84976e-07	3.39753e-08	4.42553e-08	intergenic	CHSY3
Asthma_Allergic rhinitis	rs12657641	5	131037230	A	G	5.90799e-05	4.84976e-07	3.39753e-08	4.42553e-08	intergenic	HINT1
Asthma_Allergic rhinitis	rs12950511	17	49243576	T	C	5.7487e-07	6.78438e-10	1.13906e-11	5.74075e-12	intergenic	PHOSPHO1
Asthma_Allergic rhinitis	rs12950511	17	49243576	T	C	5.7487e-07	6.78438e-10	1.13906e-11	5.74075e-12	intergenic	FLJ40194
Asthma_Allergic rhinitis	rs13154667	5	130682259	C	T	0.00801623	3.75543e-09	2.84392e-09	1.17833e-08	intergenic	CHSY3
Asthma_Allergic rhinitis	rs13154667	5	130682259	C	T	0.00801623	3.75543e-09	2.84392e-09	1.17833e-08	intergenic	HINT1
Asthma_Allergic rhinitis	rs139671781	5	111090784	A	G	8.43548e-05	5.39386e-11	6.81405e-12	1.54558e-10	intergenic	TSLP
Asthma_Allergic rhinitis	rs139671781	5	111090784	A	G	8.43548e-05	5.39386e-11	6.81405e-12	1.54558e-10	intergenic	WDR36
Asthma_Allergic rhinitis	rs1438673	5	111131801	T	C	1.523e-18	1.69313e-09	2.41678e-14	3.8335e-24	intergenic	WDR36
Asthma_Allergic rhinitis	rs1438673	5	111131801	T	C	1.523e-18	1.69313e-09	2.41678e-14	3.8335e-24	intergenic	CAMK4
Asthma_Allergic rhinitis	rs17228058	15	67157967	G	A	1.31941e-07	1.65196e-12	1.96254e-14	4.24632e-14	intronic	SMAD3
Asthma_Allergic rhinitis	rs1775555	10	9012683	C	T	3.30902e-08	3.35892e-13	2.54926e-15	3.41358e-15	intergenic	LINC02676
Asthma_Allergic rhinitis	rs1775555	10	9012683	C	T	3.30902e-08	3.35892e-13	2.54926e-15	3.41358e-15	intergenic	LOC101928272
Asthma_Allergic rhinitis	rs181956065	15	40910410	C	T	0.00274897	5.76395e-09	2.45212e-09	1.82293e-08	intergenic	LOC105370943
Asthma_Allergic rhinitis	rs181956065	15	40910410	C	T	0.00274897	5.76395e-09	2.45212e-09	1.82293e-08	intergenic	DLL4
Asthma_Allergic rhinitis	rs182691640	5	132188163	A	C	8.88342e-08	1.45041e-10	1.33442e-12	2.73458e-13	ncRNA_intronic	P4HA2-AS1
Asthma_Allergic rhinitis	rs1837253	5	111066174	C	T	5.03269e-12	1.92841e-16	8.24475e-20	1.53295e-21	intergenic	SLC25A46
Asthma_Allergic rhinitis	rs1837253	5	111066174	C	T	5.03269e-12	1.92841e-16	8.24475e-20	1.53295e-21	intergenic	TSLP
Asthma_Allergic rhinitis	rs1866320	15	67172982	T	G	0.000508604	1.62514e-10	4.2135e-11	4.7764e-10	intronic	SMAD3
Asthma_Allergic rhinitis	rs2071538	6	32850901	A	G	5.42026e-05	7.36224e-09	5.84402e-10	4.89442e-09	intronic	TAP1
Asthma_Allergic rhinitis	rs2095044	9	6192796	C	T	1.0208e-06	1.39573e-14	4.61834e-16	3.20719e-14	intergenic	RANBP6
Asthma_Allergic rhinitis	rs2095044	9	6192796	C	T	1.0208e-06	1.39573e-14	4.61834e-16	3.20719e-14	intergenic	IL33
Asthma_Allergic rhinitis	rs2523690	6	31452936	T	C	0.0014003	5.85477e-09	1.81602e-09	1.85215e-08	intergenic	LINC01149
Asthma_Allergic rhinitis	rs2523690	6	31452936	T	C	0.0014003	5.85477e-09	1.81602e-09	1.85215e-08	intergenic	HCP5
Asthma_Allergic rhinitis	rs28407950	6	32658571	T	C	8.19408e-11	3.3721e-19	4.60074e-22	1.70358e-21	downstream	HLA-DQB1
Asthma_Allergic rhinitis	rs2844518	6	31404792	T	C	0.00012376	2.89734e-12	5.38179e-13	7.71885e-12	intronic	MICA
Asthma_Allergic rhinitis	rs2859579	6	32816296	T	G	7.6243e-07	1.78632e-07	3.12273e-09	1.7275e-10	intronic	HLA-DOB
Asthma_Allergic rhinitis	rs28698549	6	31484275	G	A	0.000174719	1.91073e-10	3.03126e-11	5.63646e-10	ncRNA_intronic	MICB-DT
Asthma_Allergic rhinitis	rs3096691	6	32227077	A	G	0.000374516	2.66526e-09	4.89515e-10	8.30843e-09	intergenic	NOTCH4
Asthma_Allergic rhinitis	rs3096691	6	32227077	A	G	0.000374516	2.66526e-09	4.89515e-10	8.30843e-09	intergenic	TSBP1-AS1
Asthma_Allergic rhinitis	rs3129767	6	32627198	C	G	0.0185038	6.76083e-18	1.07127e-16	1.22761e-17	intergenic	HLA-DRB1
Asthma_Allergic rhinitis	rs3129767	6	32627198	C	G	0.0185038	6.76083e-18	1.07127e-16	1.22761e-17	intergenic	HLA-DQA1
Asthma_Allergic rhinitis	rs3129767	6	32627198	C	G	0.0185038	2.07062e-15	1.07127e-16	1.22761e-17	intergenic	HLA-DRB1
Asthma_Allergic rhinitis	rs3129767	6	32627198	C	G	0.0185038	2.07062e-15	1.07127e-16	1.22761e-17	intergenic	HLA-DQA1
Asthma_Allergic rhinitis	rs3132954	6	32343682	A	G	0.0103074	1.07674e-10	1.36914e-10	3.13509e-10	ncRNA_intronic	TSBP1-AS1
Asthma_Allergic rhinitis	rs34290285	2	241759225	A	G	7.65068e-06	5.6697e-10	2.4094e-11	1.21836e-10	intronic	D2HGDH
Asthma_Allergic rhinitis	rs36229731	6	32625770	C	A	1.15683e-07	2.83746e-10	2.82033e-12	5.37142e-13	intergenic	HLA-DRB1
Asthma_Allergic rhinitis	rs36229731	6	32625770	C	A	1.15683e-07	2.83746e-10	2.82033e-12	5.37142e-13	intergenic	HLA-DQA1
Asthma_Allergic rhinitis	rs374889	9	6119456	C	T	0.00803397	2.32772e-09	1.8525e-09	7.23679e-09	intergenic	RANBP6
Asthma_Allergic rhinitis	rs374889	9	6119456	C	T	0.00803397	2.32772e-09	1.8525e-09	7.23679e-09	intergenic	IL33
Asthma_Allergic rhinitis	rs3764	5	142171563	C	T	0.0100953	5.8997e-10	6.14709e-10	1.78392e-09	intergenic	NDFIP1
Asthma_Allergic rhinitis	rs3764	5	142171563	C	T	0.0100953	5.8997e-10	6.14709e-10	1.78392e-09	intergenic	SPRY4
Asthma_Allergic rhinitis	rs41267090	6	31880663	T	A	0.00681365	1.60561e-10	1.54376e-10	4.71686e-10	intronic	EHMT2
Asthma_Allergic rhinitis	rs4786871	16	6462688	C	T	2.99889e-05	8.13617e-07	4.48906e-08	2.63512e-08	intronic	RBFOX1
Asthma_Allergic rhinitis	rs544433348	6	32872259	C	A	0.000982517	7.99282e-11	3.00769e-11	2.31128e-10	intergenic	PSMB9
Asthma_Allergic rhinitis	rs544433348	6	32872259	C	A	0.000982517	7.99282e-11	3.00769e-11	2.31128e-10	intergenic	LOC100294145
Asthma_Allergic rhinitis	rs55646091	11	76588387	A	G	8.89775e-10	6.79172e-06	2.34002e-08	1.41541e-12	intergenic	EMSY
Asthma_Allergic rhinitis	rs55646091	11	76588387	A	G	8.89775e-10	6.79172e-06	2.34002e-08	1.41541e-12	intergenic	LRRC32
Asthma_Allergic rhinitis	rs6894249	5	132461855	G	A	2.3729e-05	8.20163e-17	1.6542e-17	1.61259e-16	ncRNA_intronic	IRF1-AS1
Asthma_Allergic rhinitis	rs7173981	15	60778755	C	T	1.03614e-07	1.21325e-06	1.24391e-08	6.16329e-11	intronic	RORA
Asthma_Allergic rhinitis	rs72502570	6	31353702	G	A	2.24145e-07	1.08118e-11	1.46101e-13	2.12686e-13	downstream	HLA-B
Asthma_Allergic rhinitis	rs72782676	10	8990592	G	C	2.2885e-09	6.14101e-08	1.98819e-10	1.53147e-13	intergenic	LINC02676
Asthma_Allergic rhinitis	rs72782676	10	8990592	G	C	2.2885e-09	6.14101e-08	1.98819e-10	1.53147e-13	intergenic	LOC101928272
Asthma_Allergic rhinitis	rs72831748	2	103096534	A	G	0.0148809	3.50026e-09	3.73694e-09	1.09684e-08	intergenic	LINC01935
Asthma_Allergic rhinitis	rs72831748	2	103096534	A	G	0.0148809	3.50026e-09	3.73694e-09	1.09684e-08	intergenic	LOC100287010
Asthma_Allergic rhinitis	rs76063842	10	8939256	C	T	0.00372315	1.60657e-11	1.40902e-11	4.46985e-11	intergenic	LINC02676
Asthma_Allergic rhinitis	rs76063842	10	8939256	C	T	0.00372315	1.60657e-11	1.40902e-11	4.46985e-11	intergenic	LOC101928272
Asthma_Allergic rhinitis	rs76715626	16	27386721	C	T	8.06678e-13	2.79557e-08	1.12633e-11	2.07632e-17	intergenic	IL4R
Asthma_Allergic rhinitis	rs76715626	16	27386721	C	T	8.06678e-13	2.79557e-08	1.12633e-11	2.07632e-17	intergenic	IL21R
Asthma_Allergic rhinitis	rs77334607	10	8973566	A	G	0.000295454	2.30622e-13	8.07803e-14	5.74108e-13	intergenic	LINC02676
Asthma_Allergic rhinitis	rs77334607	10	8973566	A	G	0.000295454	2.30622e-13	8.07803e-14	5.74108e-13	intergenic	LOC101928272
Asthma_Allergic rhinitis	rs77905867	10	9805959	T	C	0.012961	3.97851e-10	4.99193e-10	1.19264e-09	intergenic	LOC101928272
Asthma_Allergic rhinitis	rs77905867	10	9805959	T	C	0.012961	3.97851e-10	4.99193e-10	1.19264e-09	intergenic	LINC02670
Asthma_Allergic rhinitis	rs7936434	11	76582761	C	G	4.78079e-16	2.72082e-06	3.75735e-10	4.74908e-19	intergenic	EMSY
Asthma_Allergic rhinitis	rs7936434	11	76582761	C	G	4.78079e-16	2.72082e-06	3.75735e-10	4.74908e-19	intergenic	LRRC32
Asthma_Allergic rhinitis	rs79411074	5	111106674	C	G	1.80926e-06	1.56838e-06	3.62689e-08	1.61162e-09	intronic	WDR36
Asthma_Allergic rhinitis	rs803056	5	132747766	C	G	1.23186e-08	2.75043e-11	1.34527e-13	1.0741e-14	exonic	CCNI2
Asthma_Allergic rhinitis	rs817313	20	63951034	G	T	0.00196024	1.28706e-09	5.30506e-10	3.95471e-09	UTR5	UCKL1
Asthma_Allergic rhinitis	rs847	5	132660977	C	T	5.18334e-10	2.07759e-09	3.97433e-12	3.61801e-15	UTR3	IL13
Asthma_Allergic rhinitis	rs9267139	6	31471721	A	G	2.4284e-06	1.37531e-12	4.99831e-14	1.53587e-12	ncRNA_exonic	HCG26
Asthma_Allergic rhinitis	rs9271364	6	32619010	G	A	0.00279782	8.92483e-11	5.63952e-11	2.58758e-10	intergenic	HLA-DRB1
Asthma_Allergic rhinitis	rs9271364	6	32619010	G	A	0.00279782	8.92483e-11	5.63952e-11	2.58758e-10	intergenic	HLA-DQA1
Asthma_Allergic rhinitis	rs9404980	6	31198520	C	A	1.02509e-07	3.16162e-09	2.95368e-11	1.76689e-12	ncRNA_intronic	HCG27
Asthma_Allergic rhinitis	rs9635726	17	39863888	T	C	0.000169907	1.26754e-10	2.04476e-11	3.70412e-10	intronic	IKZF3
Asthma_Alopecia areata	rs117097059	10	9092265	A	C	0.0142594	9.52072e-09	3.99757e-08	3.09466e-08	intergenic	LINC02676
Asthma_Alopecia areata	rs117097059	10	9092265	A	C	0.0142594	9.52072e-09	3.99757e-08	3.09466e-08	intergenic	LOC101928272
Asthma_Alopecia areata	rs11948761	5	131035277	T	A	0.01766	4.68457e-10	2.46651e-09	1.43871e-09	intergenic	CHSY3
Asthma_Alopecia areata	rs11948761	5	131035277	T	A	0.01766	4.68457e-10	2.46651e-09	1.43871e-09	intergenic	HINT1
Asthma_Alopecia areata	rs12657797	5	131558288	A	T	0.0325874	6.16936e-10	3.12356e-09	1.90551e-09	intronic	RAPGEF6
Asthma_Alopecia areata	rs13008334	2	102550572	G	A	0.00128201	1.32556e-11	9.85261e-11	3.75842e-11	intergenic	SLC9A4
Asthma_Alopecia areata	rs13008334	2	102550572	G	A	0.00128201	1.32556e-11	9.85261e-11	3.75842e-11	intergenic	SLC9A2
Asthma_Alopecia areata	rs145740389	5	133143486	C	T	0.0133067	4.84384e-09	2.14642e-08	1.55607e-08	intergenic	HSPA4
Asthma_Alopecia areata	rs145740389	5	133143486	C	T	0.0133067	4.84384e-09	2.14642e-08	1.55607e-08	intergenic	FSTL4
Asthma_Alopecia areata	rs2301747	6	31403810	G	C	0.00262446	2.88669e-11	1.98431e-10	8.3383e-11	intronic	MICA
Asthma_Alopecia areata	rs2395005	6	31444875	A	G	0.0179197	1.19989e-09	5.87396e-09	3.75545e-09	ncRNA_intronic	LINC01149
Asthma_Alopecia areata	rs2631360	5	132371737	A	G	0.00207319	8.30233e-17	1.55017e-15	1.68742e-16	intronic	SLC22A5
Asthma_Alopecia areata	rs28479464	6	32647680	C	T	6.55571e-07	2.6418e-18	7.88095e-17	2.97087e-18	intergenic	HLA-DQA1
Asthma_Alopecia areata	rs28479464	6	32647680	C	T	6.55571e-07	2.6418e-18	7.88095e-17	2.97087e-18	intergenic	HLA-DQB1
Asthma_Alopecia areata	rs36229731	6	32625770	C	A	0.00547407	2.83746e-10	1.60247e-09	8.62364e-10	intergenic	HLA-DRB1
Asthma_Alopecia areata	rs36229731	6	32625770	C	A	0.00547407	2.83746e-10	1.60247e-09	8.62364e-10	intergenic	HLA-DQA1
Asthma_Alopecia areata	rs36229731	6	32625770	C	A	0.0054518	2.83746e-10	1.60247e-09	8.62364e-10	intergenic	HLA-DRB1
Asthma_Alopecia areata	rs36229731	6	32625770	C	A	0.0054518	2.83746e-10	1.60247e-09	8.62364e-10	intergenic	HLA-DQA1
Asthma_Alopecia areata	rs544433348	6	32872259	C	A	0.00330088	7.99282e-11	5.0452e-10	2.3629e-10	intergenic	PSMB9
Asthma_Alopecia areata	rs544433348	6	32872259	C	A	0.00330088	7.99282e-11	5.0452e-10	2.3629e-10	intergenic	LOC100294145
Asthma_Alopecia areata	rs549105374	6	31521145	T	A	0.00544252	1.72818e-10	1.01459e-09	5.19738e-10	intergenic	MICB
Asthma_Alopecia areata	rs549105374	6	31521145	T	A	0.00544252	1.72818e-10	1.01459e-09	5.19738e-10	intergenic	MCCD1
Asthma_Alopecia areata	rs57912571	6	32783144	G	A	6.02365e-05	1.07436e-08	4.99042e-08	5.05637e-10	intergenic	HLA-DQB2
Asthma_Alopecia areata	rs57912571	6	32783144	G	A	6.02365e-05	1.07436e-08	4.99042e-08	5.05637e-10	intergenic	HLA-DOB
Asthma_Alopecia areata	rs72831748	2	103096534	A	G	0.0241129	3.50026e-09	1.56513e-08	1.11794e-08	intergenic	LINC01935
Asthma_Alopecia areata	rs72831748	2	103096534	A	G	0.0241129	3.50026e-09	1.56513e-08	1.11794e-08	intergenic	LOC100287010
Asthma_Alopecia areata	rs743399	6	31782027	T	C	3.84609e-05	9.43192e-12	7.75985e-11	4.7629e-12	intronic	VARS1
Asthma_Alopecia areata	rs809123	5	132802472	C	T	0.0202862	5.43025e-09	2.35866e-08	1.74796e-08	intergenic	SEPTIN8
Asthma_Alopecia areata	rs809123	5	132802472	C	T	0.0202862	5.43025e-09	2.35866e-08	1.74796e-08	intergenic	SOWAHA
Asthma_Alopecia areata	rs847	5	132660977	C	T	0.00556763	2.07759e-09	1.00466e-08	6.57163e-09	UTR3	IL13
Asthma_Alopecia areata	rs9271365	6	32619017	G	T	7.8672e-06	4.21308e-13	4.5814e-12	8.60754e-14	intergenic	HLA-DRB1
Asthma_Alopecia areata	rs9271365	6	32619017	G	T	7.8672e-06	4.21308e-13	4.5814e-12	8.60754e-14	intergenic	HLA-DQA1
Asthma_Alopecia areata	rs9272226	6	32634619	T	C	1.69993e-05	2.09411e-18	5.92515e-17	3.79297e-18	intergenic	HLA-DRB1
Asthma_Alopecia areata	rs9272226	6	32634619	T	C	1.69993e-05	2.09411e-18	5.92515e-17	3.79297e-18	intergenic	HLA-DQA1
Asthma_Alopecia areata	rs9272335	6	32636482	T	C	4.40859e-08	1.76116e-22	1.20103e-20	2.33684e-22	upstream	HLA-DQA1
Asthma_Alopecia areata	rs928412	9	6213148	G	A	0.0448849	7.43704e-14	7.41978e-13	1.84403e-13	intergenic	RANBP6
Asthma_Alopecia areata	rs928412	9	6213148	G	A	0.0448849	7.43704e-14	7.41978e-13	1.84403e-13	intergenic	IL33
Asthma_Alopecia areata	rs9404980	6	31198520	C	A	0.00286062	3.16162e-09	1.50253e-08	1.0078e-08	ncRNA_intronic	HCG27
Asthma_Ankylosing spondylitis	rs112936078	11	57629771	G	A	0.0297845	2.26475e-09	4.75818e-09	7.77234e-09	intergenic	SERPING1
Asthma_Ankylosing spondylitis	rs112936078	11	57629771	G	A	0.0297845	2.26475e-09	4.75818e-09	7.77234e-09	intergenic	MIR130A
Asthma_Ankylosing spondylitis	rs113547322	6	32238842	T	G	5.50579e-06	3.45836e-10	3.29464e-10	2.96331e-13	intergenic	NOTCH4
Asthma_Ankylosing spondylitis	rs113547322	6	32238842	T	G	5.50579e-06	3.45836e-10	3.29464e-10	2.96331e-13	intergenic	TSBP1-AS1
Asthma_Ankylosing spondylitis	rs115277907	6	31933313	T	G	1.94039e-10	2.6767e-13	3.62208e-11	5.29222e-22	intronic	C2
Asthma_Ankylosing spondylitis	rs11639295	15	67168419	T	C	0.0172385	2.61698e-11	6.67018e-11	8.27526e-11	intronic	SMAD3
Asthma_Ankylosing spondylitis	rs1243425	10	8963639	T	C	0.0294524	1.35519e-12	2.7701e-11	4.01795e-12	intergenic	LINC02676
Asthma_Ankylosing spondylitis	rs1243425	10	8963639	T	C	0.0294524	1.35519e-12	2.7701e-11	4.01795e-12	intergenic	LOC101928272
Asthma_Ankylosing spondylitis	rs1391371	6	32636021	T	A	1.27782e-10	1.56675e-21	1.84175e-21	8.7705e-28	intergenic	HLA-DRB1
Asthma_Ankylosing spondylitis	rs1391371	6	32636021	T	A	1.27782e-10	1.56675e-21	1.84175e-21	8.7705e-28	intergenic	HLA-DQA1
Asthma_Ankylosing spondylitis	rs145214180	6	26284228	T	G	1.40249e-15	1.31629e-07	3.15026e-08	8.71353e-21	downstream	H4C8
Asthma_Ankylosing spondylitis	rs241409	6	32894143	G	A	4.65157e-79	1.03591e-08	3.77134e-11	6.00357e-81	upstream	LOC100294145
Asthma_Ankylosing spondylitis	rs2523690	6	31452936	T	C	1.0539e-77	5.85477e-09	2.15821e-11	1.53644e-79	intergenic	LINC01149
Asthma_Ankylosing spondylitis	rs2523690	6	31452936	T	C	1.0539e-77	5.85477e-09	2.15821e-11	1.53644e-79	intergenic	HCP5
Asthma_Ankylosing spondylitis	rs2596465	6	31445171	C	T	3.97192e-244	1.77345e-08	1.38662e-13	1.12699e-252	ncRNA_intronic	LINC01149
Asthma_Ankylosing spondylitis	rs2647074	6	32606583	T	C	4.01338e-06	9.06567e-14	1.21054e-13	4.40774e-16	intergenic	HLA-DRB1
Asthma_Ankylosing spondylitis	rs2647074	6	32606583	T	C	4.01338e-06	9.06567e-14	1.21054e-13	4.40774e-16	intergenic	HLA-DQA1
Asthma_Ankylosing spondylitis	rs2857212	6	32772634	G	A	2.37618e-07	1.15795e-08	7.70257e-09	1.25537e-13	intergenic	HLA-DQB2
Asthma_Ankylosing spondylitis	rs2857212	6	32772634	G	A	2.37618e-07	1.15795e-08	7.70257e-09	1.25537e-13	intergenic	HLA-DOB
Asthma_Ankylosing spondylitis	rs28698549	6	31484275	G	A	1.06414e-121	1.91073e-10	6.03441e-14	2.8101e-125	ncRNA_intronic	MICB-DT
Asthma_Ankylosing spondylitis	rs3104411	6	32715876	A	G	1.76441e-11	1.228e-08	4.66469e-09	5.93663e-18	intergenic	HLA-DQB1
Asthma_Ankylosing spondylitis	rs3104411	6	32715876	A	G	1.76441e-11	1.228e-08	4.66469e-09	5.93663e-18	intergenic	HLA-DQA2
Asthma_Ankylosing spondylitis	rs3129767	6	32627198	C	G	3.10384e-20	2.07062e-15	1.27633e-18	6.57518e-36	intergenic	HLA-DRB1
Asthma_Ankylosing spondylitis	rs3129767	6	32627198	C	G	3.10384e-20	2.07062e-15	1.27633e-18	6.57518e-36	intergenic	HLA-DQA1
Asthma_Ankylosing spondylitis	rs3129767	6	32627198	C	G	2.03049e-72	6.76083e-18	1.27633e-18	6.57518e-36	intergenic	HLA-DRB1
Asthma_Ankylosing spondylitis	rs3129767	6	32627198	C	G	2.03049e-72	6.76083e-18	1.27633e-18	6.57518e-36	intergenic	HLA-DQA1
Asthma_Ankylosing spondylitis	rs3129767	6	32627198	C	G	2.03049e-72	2.07062e-15	1.27633e-18	6.57518e-36	intergenic	HLA-DRB1
Asthma_Ankylosing spondylitis	rs3129767	6	32627198	C	G	2.03049e-72	2.07062e-15	1.27633e-18	6.57518e-36	intergenic	HLA-DQA1
Asthma_Ankylosing spondylitis	rs3129767	6	32627198	C	G	3.10384e-20	6.76083e-18	1.27633e-18	6.57518e-36	intergenic	HLA-DRB1
Asthma_Ankylosing spondylitis	rs3129767	6	32627198	C	G	3.10384e-20	6.76083e-18	1.27633e-18	6.57518e-36	intergenic	HLA-DQA1
Asthma_Ankylosing spondylitis	rs3135392	6	32441465	A	C	1.01695e-11	2.53046e-13	4.12066e-11	1.56597e-23	intronic	HLA-DRA
Asthma_Ankylosing spondylitis	rs35403253	5	131745267	T	C	0.0453764	4.37552e-10	4.73559e-09	1.4607e-09	intronic	FNIP1
Asthma_Ankylosing spondylitis	rs36229731	6	32625770	C	A	0.0109845	2.83746e-10	3.90381e-09	9.39915e-10	intergenic	HLA-DRB1
Asthma_Ankylosing spondylitis	rs36229731	6	32625770	C	A	0.0109845	2.83746e-10	3.90381e-09	9.39915e-10	intergenic	HLA-DQA1
Asthma_Ankylosing spondylitis	rs36229731	6	32625770	C	A	0.0160605	2.83746e-10	3.90381e-09	9.39915e-10	intergenic	HLA-DRB1
Asthma_Ankylosing spondylitis	rs36229731	6	32625770	C	A	0.0160605	2.83746e-10	3.90381e-09	9.39915e-10	intergenic	HLA-DQA1
Asthma_Ankylosing spondylitis	rs4116669	10	8998737	T	C	0.0200734	6.95344e-13	1.61283e-11	2.02983e-12	intergenic	LINC02676
Asthma_Ankylosing spondylitis	rs4116669	10	8998737	T	C	0.0200734	6.95344e-13	1.61283e-11	2.02983e-12	intergenic	LOC101928272
Asthma_Ankylosing spondylitis	rs4289643	6	28691258	G	A	1.60546e-52	2.17335e-07	4.09613e-09	2.1636e-53	intergenic	LINC00533
Asthma_Ankylosing spondylitis	rs4289643	6	28691258	G	A	1.60546e-52	2.17335e-07	4.09613e-09	2.1636e-53	intergenic	LINC01623
Asthma_Ankylosing spondylitis	rs4851564	2	102309330	C	G	0.034161	6.07435e-14	1.63981e-12	1.67184e-13	intergenic	IL1RL2
Asthma_Ankylosing spondylitis	rs4851564	2	102309330	C	G	0.034161	6.07435e-14	1.63981e-12	1.67184e-13	intergenic	IL1RL1
Asthma_Ankylosing spondylitis	rs492899	6	31965741	C	T	0.000271025	1.49352e-09	2.53245e-08	4.21791e-11	intronic	SKIV2L
Asthma_Ankylosing spondylitis	rs6857	19	44888997	T	C	0.0134465	5.87516e-09	1.04862e-08	2.04581e-08	UTR3	NECTIN2
Asthma_Ankylosing spondylitis	rs72502570	6	31353702	G	A	2.1687e-68	1.08118e-11	4.12246e-14	1.21064e-70	downstream	HLA-B
Asthma_Ankylosing spondylitis	rs72789387	5	132092854	A	G	0.0199214	3.13762e-11	4.98303e-10	9.95966e-11	intergenic	CSF2
Asthma_Ankylosing spondylitis	rs72789387	5	132092854	A	G	0.0199214	3.13762e-11	4.98303e-10	9.95966e-11	intergenic	P4HA2-AS1
Asthma_Ankylosing spondylitis	rs7745002	6	32647644	G	A	1.34338e-36	1.58745e-17	4.70684e-19	1.20146e-51	intergenic	HLA-DQA1
Asthma_Ankylosing spondylitis	rs7745002	6	32647644	G	A	1.34338e-36	1.58745e-17	4.70684e-19	1.20146e-51	intergenic	HLA-DQB1
Asthma_Ankylosing spondylitis	rs817311	20	63949375	G	A	0.032923	3.53883e-09	7.34005e-09	1.2229e-08	intronic	UCKL1
Asthma_Ankylosing spondylitis	rs9267139	6	31471721	A	G	0.00488517	1.37531e-12	3.50147e-12	4.07922e-12	ncRNA_exonic	HCG26
Asthma_Ankylosing spondylitis	rs9271784	6	32626927	A	T	1.07029e-21	2.93562e-18	4.65906e-19	8.61815e-38	intergenic	HLA-DRB1
Asthma_Ankylosing spondylitis	rs9271784	6	32626927	A	T	1.07029e-21	2.93562e-18	4.65906e-19	8.61815e-38	intergenic	HLA-DQA1
Asthma_Ankylosing spondylitis	rs9404980	6	31198520	C	A	4.53419e-76	3.16162e-09	5.24242e-11	7.61646e-52	ncRNA_intronic	HCG27
Asthma_Ankylosing spondylitis	rs9404980	6	31198520	C	A	7.23769e-50	3.16162e-09	5.24242e-11	7.61646e-52	ncRNA_intronic	HCG27
Asthma_Atopic dermatitis	rs112502960	17	49361940	A	G	4.89441e-27	4.92482e-09	2.39693e-14	5.30637e-33	ncRNA_intronic	LOC102724596
Asthma_Atopic dermatitis	rs11255938	10	8808772	T	C	0.00214566	9.91859e-10	3.84601e-10	3.11987e-09	intergenic	LOC105376398
Asthma_Atopic dermatitis	rs11255938	10	8808772	T	C	0.00214566	9.91859e-10	3.84601e-10	3.11987e-09	intergenic	LINC02676
Asthma_Atopic dermatitis	rs11575022	5	132066322	C	A	3.37513e-09	3.73852e-11	2.54385e-13	2.65461e-16	intergenic	IL3
Asthma_Atopic dermatitis	rs11575022	5	132066322	C	A	3.37513e-09	3.73852e-11	2.54385e-13	2.65461e-16	intergenic	CSF2
Asthma_Atopic dermatitis	rs116276131	6	27516186	A	T	3.50292e-06	5.61707e-07	2.54653e-08	4.72889e-10	intergenic	ZNF184
Asthma_Atopic dermatitis	rs116276131	6	27516186	A	T	3.50292e-06	5.61707e-07	2.54653e-08	4.72889e-10	intergenic	LINC01012
Asthma_Atopic dermatitis	rs11642009	16	11089036	G	T	1.32651e-05	1.99554e-09	1.31687e-10	7.45656e-11	intronic	CLEC16A
Asthma_Atopic dermatitis	rs118013485	19	33235671	A	G	2.59597e-14	4.00811e-08	3.15334e-11	1.22984e-19	intergenic	SLC7A10
Asthma_Atopic dermatitis	rs118013485	19	33235671	A	G	2.59597e-14	4.00811e-08	3.15334e-11	1.22984e-19	intergenic	CEBPA
Asthma_Atopic dermatitis	rs118088816	21	35094781	T	C	4.84775e-05	4.61711e-07	4.1489e-08	9.15533e-09	intergenic	RUNX1
Asthma_Atopic dermatitis	rs118088816	21	35094781	T	C	4.84775e-05	4.61711e-07	4.1489e-08	9.15533e-09	intergenic	LOC100506403
Asthma_Atopic dermatitis	rs11948761	5	131035277	T	A	2.35722e-16	4.68457e-10	1.00024e-13	2.25697e-23	intergenic	CHSY3
Asthma_Atopic dermatitis	rs11948761	5	131035277	T	A	2.35722e-16	4.68457e-10	1.00024e-13	2.25697e-23	intergenic	HINT1
Asthma_Atopic dermatitis	rs12413578	10	9007290	T	C	0.00576793	1.3059e-10	8.80938e-11	3.93992e-10	intergenic	LINC02676
Asthma_Atopic dermatitis	rs12413578	10	9007290	T	C	0.00576793	1.3059e-10	8.80938e-11	3.93992e-10	intergenic	LOC101928272
Asthma_Atopic dermatitis	rs12440067	15	41490530	A	C	1.84608e-07	7.96948e-08	1.69333e-09	4.45491e-12	intergenic	RTF1
Asthma_Atopic dermatitis	rs12440067	15	41490530	A	C	1.84608e-07	7.96948e-08	1.69333e-09	4.45491e-12	intergenic	ITPKA
Asthma_Atopic dermatitis	rs12712142	2	102344124	A	C	0.0372366	3.37909e-12	2.42606e-09	9.36144e-12	UTR3	IL1RL1
Asthma_Atopic dermatitis	rs13275219	8	80347591	C	T	1.5332e-13	1.03433e-07	1.23961e-10	1.69785e-18	intergenic	MIR5708
Asthma_Atopic dermatitis	rs13275219	8	80347591	C	T	1.5332e-13	1.03433e-07	1.23961e-10	1.69785e-18	intergenic	ZBTB10
Asthma_Atopic dermatitis	rs150836140	2	103286303	T	A	0.000417148	6.07799e-09	1.17364e-09	1.24975e-08	intergenic	LINC01935
Asthma_Atopic dermatitis	rs150836140	2	103286303	T	A	0.000417148	6.07799e-09	1.17364e-09	1.24975e-08	intergenic	LOC100287010
Asthma_Atopic dermatitis	rs17191904	6	31261222	A	G	7.1499e-11	6.79501e-10	1.98835e-12	2.31771e-17	intergenic	HCG27
Asthma_Atopic dermatitis	rs17191904	6	31261222	A	G	7.1499e-11	6.79501e-10	1.98835e-12	2.31771e-17	intergenic	HLA-C
Asthma_Atopic dermatitis	rs17228058	15	67157967	G	A	0.0028478	1.65196e-12	1.10903e-12	4.49477e-12	intronic	SMAD3
Asthma_Atopic dermatitis	rs181956065	15	40910410	C	T	0.00032201	5.76395e-09	1.02055e-09	8.56997e-09	intergenic	LOC105370943
Asthma_Atopic dermatitis	rs181956065	15	40910410	C	T	0.00032201	5.76395e-09	1.02055e-09	8.56997e-09	intergenic	DLL4
Asthma_Atopic dermatitis	rs1866320	15	67172982	T	G	2.73502e-06	1.62514e-10	6.97437e-12	2.35489e-12	intronic	SMAD3
Asthma_Atopic dermatitis	rs2071538	6	32850901	A	G	0.00615715	7.36224e-09	3.87633e-09	2.40176e-08	intronic	TAP1
Asthma_Atopic dermatitis	rs2252937	6	31493836	C	T	2.61336e-12	3.93351e-07	9.06178e-10	9.58722e-17	ncRNA_intronic	MICB-DT
Asthma_Atopic dermatitis	rs241441	6	32829520	C	T	3.00608e-17	9.55322e-10	1.48791e-13	4.90153e-24	exonic	TAP2
Asthma_Atopic dermatitis	rs2631360	5	132371737	A	G	1.98518e-19	8.30233e-17	1.43945e-21	6.02927e-32	intronic	SLC22A5
Asthma_Atopic dermatitis	rs28479464	6	32647680	C	T	1.49156e-09	2.6418e-18	1.59699e-20	4.53852e-21	intergenic	HLA-DQA1
Asthma_Atopic dermatitis	rs28479464	6	32647680	C	T	1.49156e-09	2.6418e-18	1.59699e-20	4.53852e-21	intergenic	HLA-DQB1
Asthma_Atopic dermatitis	rs3131640	6	31505085	T	A	0.000103767	4.49531e-08	5.19715e-09	6.00767e-09	intronic	MICB
Asthma_Atopic dermatitis	rs3134928	6	32225787	T	C	8.7882e-08	9.03649e-09	1.52681e-10	4.4243e-13	intergenic	NOTCH4
Asthma_Atopic dermatitis	rs3134928	6	32225787	T	C	8.7882e-08	9.03649e-09	1.52681e-10	4.4243e-13	intergenic	TSBP1-AS1
Asthma_Atopic dermatitis	rs34290285	2	241759225	A	G	1.12497e-09	5.6697e-10	3.11556e-12	4.56012e-16	intronic	D2HGDH
Asthma_Atopic dermatitis	rs36229731	6	32625770	C	A	2.99158e-12	2.83746e-10	3.95518e-13	3.66111e-19	intergenic	HLA-DRB1
Asthma_Atopic dermatitis	rs36229731	6	32625770	C	A	2.99158e-12	2.83746e-10	3.95518e-13	3.66111e-19	intergenic	HLA-DQA1
Asthma_Atopic dermatitis	rs3764	5	142171563	C	T	0.020603	5.8997e-10	6.47381e-10	1.83707e-09	intergenic	NDFIP1
Asthma_Atopic dermatitis	rs3764	5	142171563	C	T	0.020603	5.8997e-10	6.47381e-10	1.83707e-09	intergenic	SPRY4
Asthma_Atopic dermatitis	rs3814707	11	65793314	A	G	3.16884e-19	5.96664e-05	2.65904e-08	3.47089e-21	intronic	OVOL1
Asthma_Atopic dermatitis	rs4289643	6	28691258	G	A	8.70402e-07	2.17335e-07	6.87404e-09	5.11974e-11	intergenic	LINC00533
Asthma_Atopic dermatitis	rs4289643	6	28691258	G	A	8.70402e-07	2.17335e-07	6.87404e-09	5.11974e-11	intergenic	LINC01623
Asthma_Atopic dermatitis	rs429358	19	44908684	C	T	0.00252674	1.05405e-09	4.34961e-10	3.31982e-09	exonic	APOE
Asthma_Atopic dermatitis	rs440366	9	6115681	T	A	0.00185832	1.8514e-09	6.54301e-10	5.89318e-09	intergenic	RANBP6
Asthma_Atopic dermatitis	rs440366	9	6115681	T	A	0.00185832	1.8514e-09	6.54301e-10	5.89318e-09	intergenic	IL33
Asthma_Atopic dermatitis	rs4947314	6	31425597	G	T	3.44588e-12	3.94276e-11	5.16279e-14	1.01387e-19	intergenic	MICA
Asthma_Atopic dermatitis	rs4947314	6	31425597	G	T	3.44588e-12	3.94276e-11	5.16279e-14	1.01387e-19	intergenic	LINC01149
Asthma_Atopic dermatitis	rs544433348	6	32872259	C	A	8.9199e-07	7.99282e-11	2.4885e-12	3.77298e-13	intergenic	PSMB9
Asthma_Atopic dermatitis	rs544433348	6	32872259	C	A	8.9199e-07	7.99282e-11	2.4885e-12	3.77298e-13	intergenic	LOC100294145
Asthma_Atopic dermatitis	rs55646091	11	76588387	A	G	1.65768e-15	6.79172e-06	6.58939e-09	9.30931e-19	intergenic	EMSY
Asthma_Atopic dermatitis	rs55646091	11	76588387	A	G	1.65768e-15	6.79172e-06	6.58939e-09	9.30931e-19	intergenic	LRRC32
Asthma_Atopic dermatitis	rs62408206	6	90161868	A	G	1.55274e-21	7.49376e-08	4.02579e-12	1.62246e-26	intronic	BACH2
Asthma_Atopic dermatitis	rs6913471	6	32372148	A	T	9.66941e-17	7.69113e-06	4.95928e-09	7.0989e-20	ncRNA_intronic	TSBP1-AS1
Asthma_Atopic dermatitis	rs72782676	10	8990592	G	C	7.3355e-05	6.14101e-08	6.3576e-09	4.6361e-09	intergenic	LINC02676
Asthma_Atopic dermatitis	rs72782676	10	8990592	G	C	7.3355e-05	6.14101e-08	6.3576e-09	4.6361e-09	intergenic	LOC101928272
Asthma_Atopic dermatitis	rs72799853	5	130720146	T	C	4.81726e-07	1.21602e-06	3.51472e-08	8.53353e-11	intergenic	CHSY3
Asthma_Atopic dermatitis	rs72799853	5	130720146	T	C	4.81726e-07	1.21602e-06	3.51472e-08	8.53353e-11	intergenic	HINT1
Asthma_Atopic dermatitis	rs72823611	2	102281422	C	G	2.60615e-11	2.82683e-12	5.44073e-15	1.60963e-19	intergenic	IL1RL2
Asthma_Atopic dermatitis	rs72823611	2	102281422	C	G	2.60615e-11	2.82683e-12	5.44073e-15	1.60963e-19	intergenic	IL1RL1
Asthma_Atopic dermatitis	rs72831748	2	103096534	A	G	0.000831438	3.50026e-09	8.8399e-10	1.12728e-08	intergenic	LINC01935
Asthma_Atopic dermatitis	rs72831748	2	103096534	A	G	0.000831438	3.50026e-09	8.8399e-10	1.12728e-08	intergenic	LOC100287010
Asthma_Atopic dermatitis	rs72946301	2	111104261	A	G	3.05014e-07	1.33444e-12	4.99261e-08	4.97319e-17	ncRNA_intronic	ACOXL-AS1
Asthma_Atopic dermatitis	rs7605284	2	102427715	G	T	4.07568e-20	6.30522e-12	1.75469e-16	7.47844e-29	intronic	IL18RAP
Asthma_Atopic dermatitis	rs77334607	10	8973566	A	G	0.00679689	2.30622e-13	2.76396e-13	5.96282e-13	intergenic	LINC02676
Asthma_Atopic dermatitis	rs77334607	10	8973566	A	G	0.00679689	2.30622e-13	2.76396e-13	5.96282e-13	intergenic	LOC101928272
Asthma_Atopic dermatitis	rs7936434	11	76582761	C	G	2.68658e-45	2.72082e-06	3.80149e-13	5.13727e-46	intergenic	EMSY
Asthma_Atopic dermatitis	rs7936434	11	76582761	C	G	2.68658e-45	2.72082e-06	3.80149e-13	5.13727e-46	intergenic	LRRC32
Asthma_Atopic dermatitis	rs803056	5	132747766	C	G	8.77809e-17	2.75043e-11	3.81332e-15	7.88482e-25	exonic	CCNI2
Asthma_Atopic dermatitis	rs8106236	19	33266416	A	T	4.15537e-08	2.56584e-06	4.51013e-08	1.02652e-11	intergenic	SLC7A10
Asthma_Atopic dermatitis	rs8106236	19	33266416	A	T	4.15537e-08	2.56584e-06	4.51013e-08	1.02652e-11	intergenic	CEBPA
Asthma_Atopic dermatitis	rs817313	20	63951034	G	T	0.000866164	1.28706e-09	3.46566e-10	4.06902e-09	UTR5	UCKL1
Asthma_Atopic dermatitis	rs847	5	132660977	C	T	9.08657e-41	2.07759e-09	1.03189e-16	3.26567e-46	UTR3	IL13
Asthma_Atopic dermatitis	rs914559	20	63737947	G	C	1.83865e-23	0.000133107	2.17759e-08	1.56429e-24	intronic	LIME1
Asthma_Atopic dermatitis	rs9267139	6	31471721	A	G	1.4184e-11	1.37531e-12	2.24223e-15	4.87808e-20	ncRNA_exonic	HCG26
Asthma_Atopic dermatitis	rs9272226	6	32634619	T	C	1.25719e-17	2.09411e-18	8.12742e-23	4.83608e-31	intergenic	HLA-DRB1
Asthma_Atopic dermatitis	rs9272226	6	32634619	T	C	1.25719e-17	2.09411e-18	8.12742e-23	4.83608e-31	intergenic	HLA-DQA1
Asthma_Atopic dermatitis	rs9272335	6	32636482	T	C	0.0134682	1.76116e-22	2.80381e-17	2.37712e-22	upstream	HLA-DQA1
Asthma_Atopic dermatitis	rs9404980	6	31198520	C	A	1.44871e-10	3.16162e-09	1.15995e-11	1.54204e-16	ncRNA_intronic	HCG27
Asthma_Celiac disease	rs1034326	6	30116669	G	A	6.2e-147	0.00235869	2.00272e-11	1.1623e-153	intergenic	TRIM31-AS1
Asthma_Celiac disease	rs1034326	6	30116669	G	A	6.2e-147	0.00235869	2.00272e-11	1.1623e-153	intergenic	TRIM40
Asthma_Celiac disease	rs113400890	6	32750568	C	T	4.9e-25	7.94127e-10	2.00549e-13	2.6918e-32	upstream	MIR3135B
Asthma_Celiac disease	rs115277907	6	31933313	T	G	0.0013	2.6767e-13	9.59411e-11	7.72631e-13	intronic	C2
Asthma_Celiac disease	rs11741255	5	132475490	A	G	0.041	1.24509e-16	4.47452e-14	2.95159e-16	ncRNA_intronic	IRF1-AS1
Asthma_Celiac disease	rs12211424	6	27467245	T	C	1.5e-12	1.86814e-07	2.39452e-09	8.38362e-18	intronic	ZNF184
Asthma_Celiac disease	rs12712142	2	102344124	A	C	0.038	3.37909e-12	3.19401e-10	1.03384e-11	UTR3	IL1RL1
Asthma_Celiac disease	rs13211632	6	32632778	T	C	1.8e-38	2.87806e-18	2.86062e-24	1.01597e-54	intergenic	HLA-DRB1
Asthma_Celiac disease	rs13211632	6	32632778	T	C	1.8e-38	2.87806e-18	2.86062e-24	1.01597e-54	intergenic	HLA-DQA1
Asthma_Celiac disease	rs154977	6	32932241	G	C	8.4e-143	0.0212711	2.53749e-09	7.17765e-150	intergenic	LOC100294145
Asthma_Celiac disease	rs154977	6	32932241	G	C	8.4e-143	0.0212711	2.53749e-09	7.17765e-150	intergenic	HLA-DMB
Asthma_Celiac disease	rs154978	6	32931519	T	C	1.1e-40	2.89788e-07	9.90343e-12	1.36624e-40	intergenic	LOC100294145
Asthma_Celiac disease	rs154978	6	32931519	T	C	1.1e-40	2.89788e-07	9.90343e-12	1.36624e-40	intergenic	HLA-DMB
Asthma_Celiac disease	rs17206350	6	32707290	C	T	4.1e-109	0.000228818	1.62412e-11	8.04581e-111	intergenic	HLA-DQB1
Asthma_Celiac disease	rs17206350	6	32707290	C	T	4.1e-109	0.000228818	1.62412e-11	8.04581e-111	intergenic	HLA-DQA2
Asthma_Celiac disease	rs17228058	15	67157967	G	A	0.0041	1.65196e-12	1.19496e-12	4.97409e-12	intronic	SMAD3
Asthma_Celiac disease	rs1866320	15	67172982	T	G	0.0052	1.62514e-10	1.02903e-10	5.37871e-10	intronic	SMAD3
Asthma_Celiac disease	rs2442736	6	31378844	C	G	3.2e-192	0.025307	1.01128e-10	3.33874e-198	intergenic	HLA-B
Asthma_Celiac disease	rs2442736	6	31378844	C	G	3.2e-192	0.025307	1.01128e-10	3.33874e-198	intergenic	MICA-AS1
Asthma_Celiac disease	rs2517528	6	31053301	G	A	1.5e-164	0.000306027	3.0608e-13	2.13154e-157	upstream	HCG22
Asthma_Celiac disease	rs2524119	6	31261627	C	T	7.4e-91	0.000841977	7.81293e-10	6.46551e-94	intergenic	HCG27
Asthma_Celiac disease	rs2524119	6	31261627	C	T	7.4e-91	0.000841977	7.81293e-10	6.46551e-94	intergenic	HLA-C
Asthma_Celiac disease	rs2589559	10	9019407	T	C	0.047	1.06611e-12	1.88585e-12	3.17875e-12	intergenic	LINC02676
Asthma_Celiac disease	rs2589559	10	9019407	T	C	0.047	1.06611e-12	1.88585e-12	3.17875e-12	intergenic	LOC101928272
Asthma_Celiac disease	rs2622322	6	28149665	G	C	2.6e-51	1.3005e-05	2.66948e-10	1.09495e-50	intronic	ZKSCAN8
Asthma_Celiac disease	rs28405701	6	31484313	A	G	9e-160	8.15962e-07	2.83149e-18	8.21538e-172	ncRNA_intronic	MICB-DT
Asthma_Celiac disease	rs2844518	6	31404792	T	C	4e-118	2.89734e-12	1.40694e-23	5.43121e-121	intronic	MICA
Asthma_Celiac disease	rs2844697	6	30964532	T	C	2.9e-144	0.013112	1.28901e-09	2.76423e-145	intergenic	HCG21
Asthma_Celiac disease	rs2844697	6	30964532	T	C	2.9e-144	0.013112	1.28901e-09	2.76423e-145	intergenic	MUC21
Asthma_Celiac disease	rs2853915	6	31307512	C	A	2.6e-129	0.000194352	1.02979e-12	6.50613e-136	intergenic	LINC02571
Asthma_Celiac disease	rs2853915	6	31307512	C	A	2.6e-129	0.000194352	1.02979e-12	6.50613e-136	intergenic	HLA-B
Asthma_Celiac disease	rs28584179	6	32658342	T	C	6.1e-20	1.83976e-06	4.29097e-09	1.80078e-23	intergenic	HLA-DQA1
Asthma_Celiac disease	rs28584179	6	32658342	T	C	6.1e-20	1.83976e-06	4.29097e-09	1.80078e-23	intergenic	HLA-DQB1
Asthma_Celiac disease	rs2894381	6	32714451	A	G	8.5e-60	4.93038e-05	3.72839e-10	6.32106e-62	intergenic	HLA-DQB1
Asthma_Celiac disease	rs2894381	6	32714451	A	G	8.5e-60	4.93038e-05	3.72839e-10	6.32106e-62	intergenic	HLA-DQA2
Asthma_Celiac disease	rs3093953	6	31506911	G	T	3.6e-30	8.48242e-09	9.13469e-13	2.29947e-35	intronic	MICB
Asthma_Celiac disease	rs3096691	6	32227077	A	G	9.4e-24	2.66526e-09	1.16025e-12	3.42268e-30	intergenic	NOTCH4
Asthma_Celiac disease	rs3096691	6	32227077	A	G	9.4e-24	2.66526e-09	1.16025e-12	3.42268e-30	intergenic	TSBP1-AS1
Asthma_Celiac disease	rs3130568	6	31135107	C	T	1.8e-122	1.68035e-05	4.73644e-14	5.5216e-126	intronic	PSORS1C1
Asthma_Celiac disease	rs3131290	6	32215398	A	G	2.7e-164	0.000750205	4.52597e-13	8.21538e-172	intronic	NOTCH4
Asthma_Celiac disease	rs34817112	6	27208849	A	G	2.5e-94	0.00424434	1.158e-08	1.28604e-94	intergenic	MIR3143
Asthma_Celiac disease	rs34817112	6	27208849	A	G	2.5e-94	0.00424434	1.158e-08	1.28604e-94	intergenic	PRSS16
Asthma_Celiac disease	rs492899	6	31965741	C	T	6.1e-06	1.49352e-09	1.51912e-10	2.80285e-13	intronic	SKIV2L
Asthma_Celiac disease	rs6937727	6	32798243	G	A	7.4e-158	2.88835e-06	1.86632e-17	8.39095e-174	intergenic	HLA-DQB2
Asthma_Celiac disease	rs6937727	6	32798243	G	A	7.4e-158	2.88835e-06	1.86632e-17	8.39095e-174	intergenic	HLA-DOB
Asthma_Celiac disease	rs72831748	2	103096534	A	G	0.026	3.50026e-09	3.03644e-09	1.21974e-08	intergenic	LINC01935
Asthma_Celiac disease	rs72831748	2	103096534	A	G	0.026	3.50026e-09	3.03644e-09	1.21974e-08	intergenic	LOC100287010
Asthma_Celiac disease	rs73406410	6	31353724	G	A	1.7e-25	1.08268e-11	1.40899e-15	3.02227e-35	downstream	HLA-B
Asthma_Celiac disease	rs743399	6	31782027	T	C	3.2e-21	9.43192e-12	4.69612e-15	1.04111e-30	intronic	VARS1
Asthma_Celiac disease	rs74618856	6	31357968	C	T	2.5e-103	0.00206433	1.64738e-09	7.17628e-102	upstream	HLA-B
Asthma_Celiac disease	rs7754402	6	29361057	T	C	1.1e-59	4.56342e-07	8.72501e-13	1.80061e-59	intronic	OR5V1
Asthma_Celiac disease	rs78470849	6	31414898	T	C	1.4e-36	2.12236e-08	7.53892e-13	7.08268e-40	intronic	MICA
Asthma_Celiac disease	rs78933533	6	32636421	A	G	1.2e-125	0.0014641	8.49357e-11	3.99124e-127	upstream	HLA-DQA1
Asthma_Celiac disease	rs915894	6	32222613	G	T	2.7e-149	9.29458e-07	2.94569e-17	1.0453e-151	exonic	NOTCH4
Asthma_Celiac disease	rs9264904	6	31304776	A	G	1.3e-29	1.5678e-05	9.06496e-09	2.14396e-29	intergenic	LINC02571
Asthma_Celiac disease	rs9264904	6	31304776	A	G	1.3e-29	1.5678e-05	9.06496e-09	2.14396e-29	intergenic	HLA-B
Asthma_Celiac disease	rs9270907	6	32604305	T	C	1.1e-66	1.19382e-05	2.45296e-11	1.62341e-67	intergenic	HLA-DRB1
Asthma_Celiac disease	rs9270907	6	32604305	T	C	1.1e-66	1.19382e-05	2.45296e-11	1.62341e-67	intergenic	HLA-DQA1
Asthma_Celiac disease	rs9273079	6	32644549	T	C	5e-130	4.89328e-22	4.08487e-38	8.89189e-149	downstream	HLA-DQA1
Asthma_Celiac disease	rs9273368	6	32658698	A	G	1e-220	6.8897e-18	2.4897e-38	1.15403e-239	downstream	HLA-DQB1
Asthma_Graves' disease	rs113239947	6	31494179	T	A	1.91267e-09	3.54903e-06	3.30538e-08	1.67002e-13	ncRNA_intronic	MICB-DT
Asthma_Graves' disease	rs11575022	5	132066322	C	A	0.0135394	3.73852e-11	9.40975e-09	1.06267e-10	intergenic	IL3
Asthma_Graves' disease	rs11575022	5	132066322	C	A	0.0135394	3.73852e-11	9.40975e-09	1.06267e-10	intergenic	CSF2
Asthma_Graves' disease	rs11751659	6	33113855	G	A	3.14159e-05	3.24355e-07	2.00501e-08	2.3012e-09	ncRNA_intronic	HLA-DPB2
Asthma_Graves' disease	rs2071538	6	32850901	A	G	1.82432e-13	7.36224e-09	6.6318e-12	4.0711e-20	intronic	TAP1
Asthma_Graves' disease	rs2252937	6	31493836	C	T	6.56236e-06	3.93351e-07	1.66139e-08	3.73807e-10	ncRNA_intronic	MICB-DT
Asthma_Graves' disease	rs2253491	6	31281440	A	G	1.17247e-58	0.00226485	1.94e-09	5.77911e-60	intergenic	HLA-C
Asthma_Graves' disease	rs2253491	6	31281440	A	G	1.17247e-58	0.00226485	1.94e-09	5.77911e-60	intergenic	LINC02571
Asthma_Graves' disease	rs2260051	6	31624141	T	A	6.83912e-17	2.09021e-06	1.19418e-09	1.78315e-21	intronic	PRRC2A
Asthma_Graves' disease	rs2263321	6	31373131	A	G	9.3476e-34	6.1173e-06	4.07627e-11	4.09456e-37	intergenic	HLA-B
Asthma_Graves' disease	rs2263321	6	31373131	A	G	9.3476e-34	6.1173e-06	4.07627e-11	4.09456e-37	intergenic	MICA-AS1
Asthma_Graves' disease	rs2476601	1	113834946	G	A	6.73442e-22	4.27346e-06	6.06306e-10	4.38051e-26	exonic	PTPN22
Asthma_Graves' disease	rs2631360	5	132371737	A	G	0.008036	8.30233e-17	2.54387e-13	1.63609e-16	intronic	SLC22A5
Asthma_Graves' disease	rs2647074	6	32606583	T	C	8.37722e-19	9.06567e-14	2.61837e-18	4.70698e-30	intergenic	HLA-DRB1
Asthma_Graves' disease	rs2647074	6	32606583	T	C	8.37722e-19	9.06567e-14	2.61837e-18	4.70698e-30	intergenic	HLA-DQA1
Asthma_Graves' disease	rs28374650	6	32655590	T	C	1.07498e-19	5.83714e-19	4.23315e-24	5.11016e-35	intergenic	HLA-DQA1
Asthma_Graves' disease	rs28374650	6	32655590	T	C	1.07498e-19	5.83714e-19	4.23315e-24	5.11016e-35	intergenic	HLA-DQB1
Asthma_Graves' disease	rs2844518	6	31404792	T	C	3.3458e-26	2.89734e-12	6.69339e-18	8.09159e-37	intronic	MICA
Asthma_Graves' disease	rs28698549	6	31484275	G	A	2.86616e-18	1.91073e-10	1.60043e-14	1.05232e-26	ncRNA_intronic	MICB-DT
Asthma_Graves' disease	rs3129767	6	32627198	C	G	4.44222e-18	6.76083e-18	1.32346e-10	3.27993e-33	intergenic	HLA-DRB1
Asthma_Graves' disease	rs3129767	6	32627198	C	G	4.44222e-18	6.76083e-18	1.32346e-10	3.27993e-33	intergenic	HLA-DQA1
Asthma_Graves' disease	rs3129767	6	32627198	C	G	4.44222e-18	2.07062e-15	1.32346e-10	3.27993e-33	intergenic	HLA-DRB1
Asthma_Graves' disease	rs3129767	6	32627198	C	G	4.44222e-18	2.07062e-15	1.32346e-10	3.27993e-33	intergenic	HLA-DQA1
Asthma_Graves' disease	rs3129767	6	32627198	C	G	2.22792e-14	6.76083e-18	1.32346e-10	3.27993e-33	intergenic	HLA-DRB1
Asthma_Graves' disease	rs3129767	6	32627198	C	G	2.22792e-14	6.76083e-18	1.32346e-10	3.27993e-33	intergenic	HLA-DQA1
Asthma_Graves' disease	rs3129767	6	32627198	C	G	2.22792e-14	2.07062e-15	1.32346e-10	3.27993e-33	intergenic	HLA-DRB1
Asthma_Graves' disease	rs3129767	6	32627198	C	G	2.22792e-14	2.07062e-15	1.32346e-10	3.27993e-33	intergenic	HLA-DQA1
Asthma_Graves' disease	rs3130568	6	31135107	C	T	2.28613e-15	1.68035e-05	2.35075e-08	5.24672e-19	intronic	PSORS1C1
Asthma_Graves' disease	rs3131290	6	32215398	A	G	6.67575e-43	0.000750205	5.46325e-09	1.4331e-43	intronic	NOTCH4
Asthma_Graves' disease	rs3134928	6	32225787	T	C	1.14499e-13	9.03649e-09	7.65441e-12	2.89126e-20	intergenic	NOTCH4
Asthma_Graves' disease	rs3134928	6	32225787	T	C	1.14499e-13	9.03649e-09	7.65441e-12	2.89126e-20	intergenic	TSBP1-AS1
Asthma_Graves' disease	rs36229731	6	32625770	C	A	4.75445e-14	2.83746e-10	1.4307e-13	6.56065e-22	intergenic	HLA-DRB1
Asthma_Graves' disease	rs36229731	6	32625770	C	A	4.75445e-14	2.83746e-10	1.4307e-13	6.56065e-22	intergenic	HLA-DQA1
Asthma_Graves' disease	rs4947324	6	31560353	T	C	1.53469e-05	6.40118e-10	2.92343e-11	2.24375e-11	ncRNA_exonic	LOC100287329
Asthma_Graves' disease	rs544433348	6	32872259	C	A	3.67172e-07	7.99282e-11	1.25215e-12	4.70577e-14	intergenic	PSMB9
Asthma_Graves' disease	rs544433348	6	32872259	C	A	3.67172e-07	7.99282e-11	1.25215e-12	4.70577e-14	intergenic	LOC100294145
Asthma_Graves' disease	rs6912002	6	32797491	C	T	5.92379e-39	2.02792e-06	2.57178e-12	1.28506e-42	intergenic	HLA-DQB2
Asthma_Graves' disease	rs6912002	6	32797491	C	T	5.92379e-39	2.02792e-06	2.57178e-12	1.28506e-42	intergenic	HLA-DOB
Asthma_Graves' disease	rs72502570	6	31353702	G	A	0.0211953	1.08118e-11	8.07709e-12	2.98192e-11	downstream	HLA-B
Asthma_Graves' disease	rs743399	6	31782027	T	C	6.86531e-09	9.43192e-12	4.98022e-14	7.56408e-17	intronic	VARS1
Asthma_Graves' disease	rs7754402	6	29361057	T	C	2.77141e-13	4.56342e-07	7.27976e-10	2.19799e-18	intronic	OR5V1
Asthma_Graves' disease	rs915894	6	32222613	G	T	1.58016e-36	9.29458e-07	1.64607e-12	7.64052e-41	exonic	NOTCH4
Asthma_Graves' disease	rs9266059	6	31351445	T	C	1.09951e-12	4.42517e-07	8.84182e-10	9.25343e-18	intergenic	LINC02571
Asthma_Graves' disease	rs9266059	6	31351445	T	C	1.09951e-12	4.42517e-07	8.84182e-10	9.25343e-18	intergenic	HLA-B
Asthma_Graves' disease	rs9273062	6	32644384	A	C	1.71277e-23	5.01418e-22	9.61446e-13	6.30194e-43	downstream	HLA-DQA1
Asthma_Graves' disease	rs9273367	6	32658661	T	A	8.24898e-33	5.81433e-18	1.7152e-25	4.47888e-49	downstream	HLA-DQB1
Asthma_Graves' disease	rs9273504	6	32660630	C	T	9.9793e-81	0.00475018	2.21903e-10	5.88472e-83	ncRNA_exonic	HLA-DQB1-AS1
Asthma_Graves' disease	rs9404980	6	31198520	C	A	0.0383946	3.16162e-09	1.90668e-09	9.89048e-09	ncRNA_intronic	HCG27
Asthma_Graves' disease	rs9404980	6	31198520	C	A	0.0247059	3.16162e-09	1.90668e-09	9.89048e-09	ncRNA_intronic	HCG27
Asthma_Graves' disease	rs9467728	6	26378968	T	C	1.69032e-05	4.08244e-07	2.17382e-08	1.22579e-09	downstream	BTN3A2
Asthma_Hypothyroidism	rs10975539	9	6308729	T	C	0.0220821	3.80627e-13	1.33802e-12	1.04448e-12	intergenic	IL33
Asthma_Hypothyroidism	rs10975539	9	6308729	T	C	0.0220821	3.80627e-13	1.33802e-12	1.04448e-12	intergenic	TPD52L3
Asthma_Hypothyroidism	rs10986727	9	125375336	G	A	4.40951e-05	9.74877e-07	3.72098e-08	6.01849e-09	intergenic	GAPVD1
Asthma_Hypothyroidism	rs10986727	9	125375336	G	A	4.40951e-05	9.74877e-07	3.72098e-08	6.01849e-09	intergenic	MAPKAP1
Asthma_Hypothyroidism	rs113119046	6	33053353	A	C	1.67456e-32	0.00525388	4.87931e-09	1.09244e-32	intergenic	HLA-DOA
Asthma_Hypothyroidism	rs113119046	6	33053353	A	C	1.67456e-32	0.00525388	4.87931e-09	1.09244e-32	intergenic	HLA-DPA1
Asthma_Hypothyroidism	rs114243257	1	114008705	T	C	1.83908e-34	0.00364141	1.35817e-09	1.01857e-34	intergenic	OLFML3
Asthma_Hypothyroidism	rs114243257	1	114008705	T	C	1.83908e-34	0.00364141	1.35817e-09	1.01857e-34	intergenic	SYT6
Asthma_Hypothyroidism	rs115277907	6	31933313	T	G	0.0133623	2.6767e-13	6.71791e-13	7.27818e-13	intronic	C2
Asthma_Hypothyroidism	rs11751024	6	32618459	A	C	3.03739e-59	1e-14	1.68523e-30	6.64662e-69	intergenic	HLA-DRB1
Asthma_Hypothyroidism	rs11751024	6	32618459	A	C	3.03739e-59	1e-14	1.68523e-30	6.64662e-69	intergenic	HLA-DQA1
Asthma_Hypothyroidism	rs11811451	1	113274309	C	T	4.87416e-66	0.00583875	2.36253e-13	1.65826e-67	intergenic	LOC643441
Asthma_Hypothyroidism	rs11811451	1	113274309	C	T	4.87416e-66	0.00583875	2.36253e-13	1.65826e-67	intergenic	MAGI3
Asthma_Hypothyroidism	rs12697352	5	35837132	A	G	1.6248e-11	6.83298e-06	3.5262e-09	5.83817e-15	intergenic	SPEF2
Asthma_Hypothyroidism	rs12697352	5	35837132	A	G	1.6248e-11	6.83298e-06	3.5262e-09	5.83817e-15	intergenic	IL7R
Asthma_Hypothyroidism	rs12950511	17	49243576	T	C	0.000834065	6.78438e-10	1.3445e-10	2.19761e-09	intergenic	PHOSPHO1
Asthma_Hypothyroidism	rs12950511	17	49243576	T	C	0.000834065	6.78438e-10	1.3445e-10	2.19761e-09	intergenic	FLJ40194
Asthma_Hypothyroidism	rs148484260	6	25903472	A	G	4.78189e-14	3.24997e-05	5.59978e-09	1.26592e-16	intergenic	SLC17A3
Asthma_Hypothyroidism	rs148484260	6	25903472	A	G	4.78189e-14	3.24997e-05	5.59978e-09	1.26592e-16	intergenic	SLC17A2
Asthma_Hypothyroidism	rs1512261	9	97760248	T	G	4.09261e-38	0.0234839	1.34704e-08	1.66428e-38	ncRNA_intronic	PTCSC2
Asthma_Hypothyroidism	rs1615504	18	69859408	C	T	2.31734e-10	7.57426e-06	7.8125e-09	8.51013e-14	UTR3	CD226
Asthma_Hypothyroidism	rs17663165	3	71628830	A	C	0.000387525	2.84394e-07	2.68175e-08	3.73081e-08	intergenic	FOXP1
Asthma_Hypothyroidism	rs17663165	3	71628830	A	C	0.000387525	2.84394e-07	2.68175e-08	3.73081e-08	intergenic	EIF4E3
Asthma_Hypothyroidism	rs181956065	15	40910410	C	T	8.46876e-05	5.76395e-09	3.35225e-10	4.67133e-10	intergenic	LOC105370943
Asthma_Hypothyroidism	rs181956065	15	40910410	C	T	8.46876e-05	5.76395e-09	3.35225e-10	4.67133e-10	intergenic	DLL4
Asthma_Hypothyroidism	rs189306022	1	113904989	C	T	8.43141e-63	2.25616e-05	1.66371e-17	3.84723e-64	UTR5	AP4B1
Asthma_Hypothyroidism	rs204993	6	32187804	G	A	4.24913e-79	0.000241824	7.25977e-18	4.35817e-81	intronic	PBX2
Asthma_Hypothyroidism	rs2071552	6	32838684	G	A	1.49899e-22	3.00227e-06	4.49905e-12	1.72823e-25	UTR5	TAP2
Asthma_Hypothyroidism	rs2476601	1	113834946	G	A	1.47231e-245	4.27346e-06	4.25471e-42	1.88812e-254	exonic	PTPN22
Asthma_Hypothyroidism	rs2596443	6	31475659	G	A	4.28943e-24	7.19565e-05	1.55722e-10	5.57089e-25	intergenic	HCG26
Asthma_Hypothyroidism	rs2596443	6	31475659	G	A	4.28943e-24	7.19565e-05	1.55722e-10	5.57089e-25	intergenic	MICB-DT
Asthma_Hypothyroidism	rs2631360	5	132371737	A	G	0.0334927	8.30233e-17	1.21462e-11	1.81e-16	intronic	SLC22A5
Asthma_Hypothyroidism	rs281874821	6	32663649	A	G	6.21871e-58	0.0100482	7.58999e-12	4.41208e-59	intronic	HLA-DQB1
Asthma_Hypothyroidism	rs2855812	6	31504943	T	G	1.3858e-22	1.61246e-08	6.68001e-15	3.54648e-28	intronic	MICB
Asthma_Hypothyroidism	rs2857212	6	32772634	G	A	1.14148e-07	1.15795e-08	5.11931e-11	2.63943e-13	intergenic	HLA-DQB2
Asthma_Hypothyroidism	rs2857212	6	32772634	G	A	1.14148e-07	1.15795e-08	5.11931e-11	2.63943e-13	intergenic	HLA-DOB
Asthma_Hypothyroidism	rs3094662	6	31154168	C	A	6.40767e-30	0.000159459	4.70808e-11	5.16867e-30	intronic	CCHCR1
Asthma_Hypothyroidism	rs3104410	6	32715547	T	C	2.52488e-09	3.64552e-07	5.45881e-10	6.35378e-14	intergenic	HLA-DQB1
Asthma_Hypothyroidism	rs3104410	6	32715547	T	C	2.52488e-09	3.64552e-07	5.45881e-10	6.35378e-14	intergenic	HLA-DQA2
Asthma_Hypothyroidism	rs3116964	6	33152943	T	C	3.07185e-43	3.93532e-05	3.82947e-14	8.02965e-44	intergenic	HCG24
Asthma_Hypothyroidism	rs3116964	6	33152943	T	C	3.07185e-43	3.93532e-05	3.82947e-14	8.02965e-44	intergenic	COL11A2
Asthma_Hypothyroidism	rs3118470	10	6059750	C	T	3.65679e-21	1.30867e-05	5.74187e-11	1.85729e-23	intronic	IL2RA
Asthma_Hypothyroidism	rs3128948	6	32997308	G	A	5.34072e-15	9.0367e-05	1.23177e-08	5.68921e-17	intergenic	BRD2
Asthma_Hypothyroidism	rs3128948	6	32997308	G	A	5.34072e-15	9.0367e-05	1.23177e-08	5.68921e-17	intergenic	HLA-DOA
Asthma_Hypothyroidism	rs3129787	6	29080912	T	A	4.84284e-23	9.71964e-05	3.67197e-10	6.6739e-24	intergenic	LOC100129636
Asthma_Hypothyroidism	rs3129787	6	29080912	T	A	4.84284e-23	9.71964e-05	3.67197e-10	6.6739e-24	intergenic	OR2B3
Asthma_Hypothyroidism	rs3134745	6	31274985	T	C	4.21697e-118	0.00254314	2.29543e-20	1.11808e-121	intergenic	HLA-C
Asthma_Hypothyroidism	rs3134745	6	31274985	T	C	4.21697e-118	0.00254314	2.29543e-20	1.11808e-121	intergenic	LINC02571
Asthma_Hypothyroidism	rs3135392	6	32441465	A	C	1.71514e-23	2.53046e-13	1.06835e-20	6.20748e-34	intronic	HLA-DRA
Asthma_Hypothyroidism	rs3184504	12	111446804	C	T	1.83231e-120	0.0179556	2.40732e-18	3.87675e-124	exonic	SH2B3
Asthma_Hypothyroidism	rs34213790	6	31350802	A	G	3.57191e-37	0.000918269	5.29787e-11	1.57402e-37	intergenic	LINC02571
Asthma_Hypothyroidism	rs34213790	6	31350802	A	G	3.57191e-37	0.000918269	5.29787e-11	1.57402e-37	intergenic	HLA-B
Asthma_Hypothyroidism	rs34645399	6	32621392	G	A	5.47268e-20	3.26753e-07	9.87184e-13	2.57224e-24	intergenic	HLA-DRB1
Asthma_Hypothyroidism	rs34645399	6	32621392	G	A	5.47268e-20	3.26753e-07	9.87184e-13	2.57224e-24	intergenic	HLA-DQA1
Asthma_Hypothyroidism	rs35956754	9	124272079	C	G	2.46037e-39	5.72691e-07	3.19076e-16	5.94291e-41	intronic	NEK6
Asthma_Hypothyroidism	rs36229731	6	32625770	C	A	1.20171e-23	2.83746e-10	3.07662e-17	4.64303e-31	intergenic	HLA-DRB1
Asthma_Hypothyroidism	rs36229731	6	32625770	C	A	1.20171e-23	2.83746e-10	3.07662e-17	4.64303e-31	intergenic	HLA-DQA1
Asthma_Hypothyroidism	rs36229731	6	32625770	C	A	0.00116998	2.83746e-10	3.07662e-17	4.64303e-31	intergenic	HLA-DRB1
Asthma_Hypothyroidism	rs36229731	6	32625770	C	A	0.00116998	2.83746e-10	3.07662e-17	4.64303e-31	intergenic	HLA-DQA1
Asthma_Hypothyroidism	rs374722324	2	111265963	A	G	0.0291052	2.62331e-10	4.84575e-10	8.34477e-10	ncRNA_intronic	MIR4435-2HG
Asthma_Hypothyroidism	rs374889	9	6119456	C	T	0.0354871	2.32772e-09	3.7629e-09	7.7081e-09	intergenic	RANBP6
Asthma_Hypothyroidism	rs374889	9	6119456	C	T	0.0354871	2.32772e-09	3.7629e-09	7.7081e-09	intergenic	IL33
Asthma_Hypothyroidism	rs394657	6	32219246	G	A	1.30587e-37	0.000366733	1.01117e-11	5.54376e-38	intronic	NOTCH4
Asthma_Hypothyroidism	rs5002706	6	32691555	A	G	9.23209e-62	2.68658e-20	4.41859e-38	5.94505e-78	intergenic	HLA-DQB1
Asthma_Hypothyroidism	rs5002706	6	32691555	A	G	9.23209e-62	2.68658e-20	4.41859e-38	5.94505e-78	intergenic	HLA-DQA2
Asthma_Hypothyroidism	rs544433348	6	32872259	C	A	2.96982e-09	7.99282e-11	9.21913e-14	1.02945e-16	intergenic	PSMB9
Asthma_Hypothyroidism	rs544433348	6	32872259	C	A	2.96982e-09	7.99282e-11	9.21913e-14	1.02945e-16	intergenic	LOC100294145
Asthma_Hypothyroidism	rs549105374	6	31521145	T	A	2.83146e-05	1.72818e-10	7.32932e-12	1.26753e-11	intergenic	MICB
Asthma_Hypothyroidism	rs549105374	6	31521145	T	A	2.83146e-05	1.72818e-10	7.32932e-12	1.26753e-11	intergenic	MCCD1
Asthma_Hypothyroidism	rs560607175	6	32625539	A	C	2.08449e-47	3.46075e-06	1.88695e-16	3.78344e-48	intergenic	HLA-DRB1
Asthma_Hypothyroidism	rs560607175	6	32625539	A	C	2.08449e-47	3.46075e-06	1.88695e-16	3.78344e-48	intergenic	HLA-DQA1
Asthma_Hypothyroidism	rs62397687	6	32834232	T	C	7.85959e-47	1.27128e-08	6.68521e-20	9.28126e-50	intronic	TAP2
Asthma_Hypothyroidism	rs66782936	1	113545088	G	T	2.57454e-25	0.00375846	3.26815e-08	3.00316e-25	intronic	MAGI3
Asthma_Hypothyroidism	rs7033765	9	97829423	T	A	2.37684e-190	0.0272527	5.26273e-25	6.30702e-197	ncRNA_intronic	PTCSC2
Asthma_Hypothyroidism	rs705705	12	56041720	C	G	5.4325e-26	0.00338875	2.18115e-08	6.00865e-26	upstream	RPS26
Asthma_Hypothyroidism	rs71483712	10	9428095	C	T	0.017088	4.05882e-11	6.4851e-11	1.24185e-10	intergenic	LOC101928272
Asthma_Hypothyroidism	rs71483712	10	9428095	C	T	0.017088	4.05882e-11	6.4851e-11	1.24185e-10	intergenic	LINC02670
Asthma_Hypothyroidism	rs72784292	5	111165911	T	G	0.0237312	7.19482e-10	1.0172e-09	2.33312e-09	intergenic	WDR36
Asthma_Hypothyroidism	rs72784292	5	111165911	T	G	0.0237312	7.19482e-10	1.0172e-09	2.33312e-09	intergenic	CAMK4
Asthma_Hypothyroidism	rs72823611	2	102281422	C	G	0.0308909	2.82683e-12	9.87481e-12	8.14557e-12	intergenic	IL1RL2
Asthma_Hypothyroidism	rs72823611	2	102281422	C	G	0.0308909	2.82683e-12	9.87481e-12	8.14557e-12	intergenic	IL1RL1
Asthma_Hypothyroidism	rs73412716	12	112107393	T	G	2.94171e-21	0.00119237	2.61342e-08	4.67511e-21	intronic	NAA25
Asthma_Hypothyroidism	rs743399	6	31782027	T	C	1.17544e-52	9.43192e-12	2.85854e-25	3.55708e-59	intronic	VARS1
Asthma_Hypothyroidism	rs75828435	9	124452171	T	C	7.43875e-16	2.82143e-05	1.89831e-09	2.46836e-18	intergenic	PSMB7
Asthma_Hypothyroidism	rs75828435	9	124452171	T	C	7.43875e-16	2.82143e-05	1.89831e-09	2.46836e-18	intergenic	NR5A1
Asthma_Hypothyroidism	rs77634652	6	21862112	C	G	1.45781e-22	0.000945301	1.119e-08	2.10173e-22	ncRNA_intronic	CASC15
Asthma_Hypothyroidism	rs805262	6	31660956	T	C	2.5398e-77	1.07122e-06	6.63042e-22	3.07057e-79	upstream;downstream	C6orf47
Asthma_Hypothyroidism	rs805262	6	31660956	T	C	2.5398e-77	1.07122e-06	6.63042e-22	3.07057e-79	upstream;downstream	GPANK1
Asthma_Hypothyroidism	rs887972	2	102424485	A	G	0.0142666	4.69029e-14	2.11459e-09	1.21975e-13	intronic	IL18RAP
Asthma_Hypothyroidism	rs9266303	6	31361832	T	G	1.17247e-21	0.00165657	3.61779e-08	1.8095e-21	intergenic	HLA-B
Asthma_Hypothyroidism	rs9266303	6	31361832	T	G	1.17247e-21	0.00165657	3.61779e-08	1.8095e-21	intergenic	MICA-AS1
Asthma_Hypothyroidism	rs9267653	6	31872638	C	T	8.09841e-12	5.07037e-08	1.23603e-11	3.07228e-17	intronic	SLC44A4
Asthma_Hypothyroidism	rs9268847	6	32461500	G	A	4.94197e-16	2.54039e-16	1.04433e-21	1.32736e-28	intergenic	HLA-DRA
Asthma_Hypothyroidism	rs9268847	6	32461500	G	A	4.94197e-16	2.54039e-16	1.04433e-21	1.32736e-28	intergenic	HLA-DRB5
Asthma_Hypothyroidism	rs9273386	6	32659200	C	T	1.81552e-238	1.96155e-15	1.31292e-60	4.613e-247	upstream;downstream	HLA-DQB1-AS1
Asthma_Hypothyroidism	rs9273386	6	32659200	C	T	1.81552e-238	1.96155e-15	1.31292e-60	4.613e-247	upstream;downstream	HLA-DQB1
Asthma_Hypothyroidism	rs9274257	6	32663653	A	G	1.3213e-114	0.0238506	2.34476e-17	4.87825e-118	intronic	HLA-DQB1
Asthma_Hypothyroidism	rs9635726	17	39863888	T	C	0.0146147	1.26754e-10	1.58717e-10	3.97304e-10	intronic	IKZF3
Asthma_Inflammatory bowel disease	rs10975507	9	6236977	T	A	0.032646	3.40408e-13	2.57744e-12	8.57585e-13	intronic	IL33
Asthma_Inflammatory bowel disease	rs115277907	6	31933313	T	G	0.0131765	2.6767e-13	1.98665e-12	6.69646e-13	intronic	C2
Asthma_Inflammatory bowel disease	rs11642009	16	11089036	G	T	0.00158595	1.99554e-09	8.06017e-09	6.18803e-09	intronic	CLEC16A
Asthma_Inflammatory bowel disease	rs11948761	5	131035277	T	A	4.79778e-07	4.68457e-10	1.98764e-09	6.64339e-14	intergenic	CHSY3
Asthma_Inflammatory bowel disease	rs11948761	5	131035277	T	A	4.79778e-07	4.68457e-10	1.98764e-09	6.64339e-14	intergenic	HINT1
Asthma_Inflammatory bowel disease	rs12950511	17	49243576	T	C	0.00210455	6.78438e-10	2.84101e-09	2.05813e-09	intergenic	PHOSPHO1
Asthma_Inflammatory bowel disease	rs12950511	17	49243576	T	C	0.00210455	6.78438e-10	2.84101e-09	2.05813e-09	intergenic	FLJ40194
Asthma_Inflammatory bowel disease	rs17228058	15	67157967	G	A	0.000128505	1.65196e-12	1.12858e-11	4.34136e-12	intronic	SMAD3
Asthma_Inflammatory bowel disease	rs182691640	5	132188163	A	C	0.0377268	1.45041e-10	6.83876e-10	4.25518e-10	ncRNA_intronic	P4HA2-AS1
Asthma_Inflammatory bowel disease	rs1866320	15	67172982	T	G	0.00123203	1.62514e-10	7.89067e-10	4.7794e-10	intronic	SMAD3
Asthma_Inflammatory bowel disease	rs2071538	6	32850901	A	G	0.00608163	7.36224e-09	2.69585e-08	2.33954e-08	intronic	TAP1
Asthma_Inflammatory bowel disease	rs2522051	5	132461886	C	T	1.23908e-08	1.08868e-12	7.11521e-12	1.00321e-17	ncRNA_intronic	IRF1-AS1
Asthma_Inflammatory bowel disease	rs2523690	6	31452936	T	C	4.71466e-06	5.85477e-09	2.20597e-08	2.02955e-11	intergenic	LINC01149
Asthma_Inflammatory bowel disease	rs2523690	6	31452936	T	C	4.71466e-06	5.85477e-09	2.20597e-08	2.02955e-11	intergenic	HCP5
Asthma_Inflammatory bowel disease	rs2844518	6	31404792	T	C	2.44546e-06	2.89734e-12	1.91218e-11	1.02497e-13	intronic	MICA
Asthma_Inflammatory bowel disease	rs28479464	6	32647680	C	T	0.0168869	2.6418e-18	4.55212e-17	4.66288e-18	intergenic	HLA-DQA1
Asthma_Inflammatory bowel disease	rs28479464	6	32647680	C	T	0.0168869	2.6418e-18	4.55212e-17	4.66288e-18	intergenic	HLA-DQB1
Asthma_Inflammatory bowel disease	rs28698549	6	31484275	G	A	3.80198e-05	1.91073e-10	9.22593e-10	4.59577e-11	ncRNA_intronic	MICB-DT
Asthma_Inflammatory bowel disease	rs3134938	6	32238711	T	C	0.000840272	1.90047e-09	7.71262e-09	5.88731e-09	intergenic	NOTCH4
Asthma_Inflammatory bowel disease	rs3134938	6	32238711	T	C	0.000840272	1.90047e-09	7.71262e-09	5.88731e-09	intergenic	TSBP1-AS1
Asthma_Inflammatory bowel disease	rs34290285	2	241759225	A	G	0.00232943	5.6697e-10	2.40583e-09	1.71361e-09	intronic	D2HGDH
Asthma_Inflammatory bowel disease	rs36229731	6	32625770	C	A	0.017125	2.83746e-10	1.31475e-09	8.44867e-10	intergenic	HLA-DRB1
Asthma_Inflammatory bowel disease	rs36229731	6	32625770	C	A	0.017125	2.83746e-10	1.31475e-09	8.44867e-10	intergenic	HLA-DQA1
Asthma_Inflammatory bowel disease	rs3764	5	142171563	C	T	0.00555201	5.8997e-10	2.59858e-09	1.78483e-09	intergenic	NDFIP1
Asthma_Inflammatory bowel disease	rs3764	5	142171563	C	T	0.00555201	5.8997e-10	2.59858e-09	1.78483e-09	intergenic	SPRY4
Asthma_Inflammatory bowel disease	rs544433348	6	32872259	C	A	1.45858e-05	7.99282e-11	4.12074e-10	7.58125e-12	intergenic	PSMB9
Asthma_Inflammatory bowel disease	rs544433348	6	32872259	C	A	1.45858e-05	7.99282e-11	4.12074e-10	7.58125e-12	intergenic	LOC100294145
Asthma_Inflammatory bowel disease	rs60227565	2	102275879	A	G	0.006461	1.69239e-12	1.09676e-11	4.45107e-12	intergenic	IL1RL2
Asthma_Inflammatory bowel disease	rs60227565	2	102275879	A	G	0.006461	1.69239e-12	1.09676e-11	4.45107e-12	intergenic	IL1RL1
Asthma_Inflammatory bowel disease	rs62397687	6	32834232	T	C	5.44227e-05	1.27128e-08	4.28498e-08	2.96932e-10	intronic	TAP2
Asthma_Inflammatory bowel disease	rs6894249	5	132461855	G	A	4.6366e-16	8.20163e-17	1.04321e-15	4.35449e-30	ncRNA_intronic	IRF1-AS1
Asthma_Inflammatory bowel disease	rs72502570	6	31353702	G	A	0.000108096	1.08118e-11	6.43604e-11	2.98199e-11	downstream	HLA-B
Asthma_Inflammatory bowel disease	rs72946301	2	111104261	A	G	0.00013255	1.33444e-12	9.26067e-12	3.48734e-12	ncRNA_intronic	ACOXL-AS1
Asthma_Inflammatory bowel disease	rs803056	5	132747766	C	G	0.00307496	2.75043e-11	1.45332e-10	7.76056e-11	exonic	CCNI2
Asthma_Inflammatory bowel disease	rs887972	2	102424485	A	G	9.50977e-05	4.69029e-14	3.90647e-13	1.11795e-13	intronic	IL18RAP
Asthma_Inflammatory bowel disease	rs9267139	6	31471721	A	G	0.007808	1.37531e-12	9.4381e-12	3.59752e-12	ncRNA_exonic	HCG26
Asthma_Inflammatory bowel disease	rs9271365	6	32619017	G	T	5.65588e-21	4.21308e-13	2.86274e-12	7.13507e-33	intergenic	HLA-DRB1
Asthma_Inflammatory bowel disease	rs9271365	6	32619017	G	T	5.65588e-21	4.21308e-13	2.86274e-12	7.13507e-33	intergenic	HLA-DQA1
Asthma_Inflammatory bowel disease	rs9272226	6	32634619	T	C	3.25042e-08	2.09411e-18	3.56157e-17	1.18323e-20	intergenic	HLA-DRB1
Asthma_Inflammatory bowel disease	rs9272226	6	32634619	T	C	3.25042e-08	2.09411e-18	3.56157e-17	1.18323e-20	intergenic	HLA-DQA1
Asthma_Inflammatory bowel disease	rs9272335	6	32636482	T	C	1.04424e-24	1.76116e-22	5.64522e-21	5.58603e-45	upstream	HLA-DQA1
Asthma_Inflammatory bowel disease	rs9404980	6	31198520	C	A	1.08605e-05	3.16162e-09	1.2448e-08	4.14569e-11	ncRNA_intronic	HCG27
Asthma_Inflammatory bowel disease	rs9635726	17	39863888	T	C	0.000698828	1.26754e-10	5.97766e-10	3.70653e-10	intronic	IKZF3
Asthma_Irritable bowel syndrome	rs11642009	16	11089036	G	T	0.0125988	1.99554e-09	9.22019e-10	6.62904e-09	intronic	CLEC16A
Asthma_Irritable bowel syndrome	rs17228058	15	67157967	G	A	0.0259992	1.65196e-12	2.43689e-12	4.73358e-12	intronic	SMAD3
Asthma_Irritable bowel syndrome	rs181956065	15	40910410	C	T	0.0388356	5.76395e-09	5.109e-09	1.94816e-08	intergenic	LOC105370943
Asthma_Irritable bowel syndrome	rs181956065	15	40910410	C	T	0.0388356	5.76395e-09	5.109e-09	1.94816e-08	intergenic	DLL4
Asthma_Irritable bowel syndrome	rs2006682	9	6227045	C	G	0.044499	6.6115e-11	1.01174e-10	2.05859e-10	intronic	IL33
Asthma_Irritable bowel syndrome	rs28362364	6	31202352	A	T	0.0321277	4.20998e-09	3.36995e-09	1.41581e-08	ncRNA_intronic	HCG27
Asthma_Irritable bowel syndrome	rs28698549	6	31484275	G	A	0.0016512	1.91073e-10	3.12493e-11	6.07777e-10	ncRNA_intronic	MICB-DT
Asthma_Irritable bowel syndrome	rs440366	9	6115681	T	A	0.000566644	1.8514e-09	1.53528e-10	3.12276e-09	intergenic	RANBP6
Asthma_Irritable bowel syndrome	rs440366	9	6115681	T	A	0.000566644	1.8514e-09	1.53528e-10	3.12276e-09	intergenic	IL33
Asthma_Irritable bowel syndrome	rs72831748	2	103096534	A	G	0.0113648	3.50026e-09	1.45251e-09	1.17374e-08	intergenic	LINC01935
Asthma_Irritable bowel syndrome	rs72831748	2	103096534	A	G	0.0113648	3.50026e-09	1.45251e-09	1.17374e-08	intergenic	LOC100287010
Asthma_Irritable bowel syndrome	rs79621462	6	151932980	G	A	0.00102861	4.48807e-09	4.83879e-10	1.1831e-08	intronic	ESR1
Asthma_Irritable bowel syndrome	rs847	5	132660977	C	T	0.000587449	2.07759e-09	1.74601e-10	3.50863e-09	UTR3	IL13
Asthma_Irritable bowel syndrome	rs9271404	6	32619776	A	T	0.0201553	5.01372e-09	2.89953e-09	1.69092e-08	intergenic	HLA-DRB1
Asthma_Irritable bowel syndrome	rs9271404	6	32619776	A	T	0.0201553	5.01372e-09	2.89953e-09	1.69092e-08	intergenic	HLA-DQA1
Asthma_Irritable bowel syndrome	rs9272226	6	32634619	T	C	0.0185507	2.09411e-18	4.38664e-13	4.1315e-18	intergenic	HLA-DRB1
Asthma_Irritable bowel syndrome	rs9272226	6	32634619	T	C	0.0185507	2.09411e-18	4.38664e-13	4.1315e-18	intergenic	HLA-DQA1
Asthma_Multiple sclerosis	rs10075211	5	148459974	C	T	0.0455691	7.96049e-09	8.86323e-09	2.53619e-08	intronic	HTR4
Asthma_Multiple sclerosis	rs115470510	6	31650734	A	G	0.0454747	6.17447e-12	3.29681e-10	1.68148e-11	intronic	BAG6
Asthma_Multiple sclerosis	rs115797804	6	32389044	T	G	1.61362e-20	3.54568e-11	5.91623e-14	9.16083e-30	ncRNA_intronic	TSBP1-AS1
Asthma_Multiple sclerosis	rs11642009	16	11089036	G	T	7.52679e-05	1.99554e-09	4.85355e-10	3.66857e-10	intronic	CLEC16A
Asthma_Multiple sclerosis	rs11755689	6	32618599	G	A	2.14289e-56	8.72569e-16	2.65271e-22	3.64401e-71	intergenic	HLA-DRB1
Asthma_Multiple sclerosis	rs11755689	6	32618599	G	A	2.14289e-56	8.72569e-16	2.65271e-22	3.64401e-71	intergenic	HLA-DQA1
Asthma_Multiple sclerosis	rs11757660	6	31396258	C	T	2.72961e-22	5.84655e-10	8.16593e-13	1.61957e-30	ncRNA_intronic	MICA-AS1
Asthma_Multiple sclerosis	rs1412426	9	6188652	C	A	0.0440474	2.71894e-12	1.62896e-10	7.25016e-12	intergenic	RANBP6
Asthma_Multiple sclerosis	rs1412426	9	6188652	C	A	0.0440474	2.71894e-12	1.62896e-10	7.25016e-12	intergenic	IL33
Asthma_Multiple sclerosis	rs144081603	6	32621597	C	T	6.50864e-07	3.25237e-07	3.61184e-08	2.03851e-11	intergenic	HLA-DRB1
Asthma_Multiple sclerosis	rs144081603	6	32621597	C	T	6.50864e-07	3.25237e-07	3.61184e-08	2.03851e-11	intergenic	HLA-DQA1
Asthma_Multiple sclerosis	rs145214180	6	26284228	T	G	0.000253379	1.31629e-07	3.84321e-08	1.98964e-08	downstream	H4C8
Asthma_Multiple sclerosis	rs17843565	6	32647070	G	A	1.51496e-18	1.95434e-13	4.77076e-09	2.82325e-30	intergenic	HLA-DQA1
Asthma_Multiple sclerosis	rs17843565	6	32647070	G	A	1.51496e-18	1.95434e-13	4.77076e-09	2.82325e-30	intergenic	HLA-DQB1
Asthma_Multiple sclerosis	rs181956065	15	40910410	C	T	0.0112574	5.76395e-09	4.29751e-09	1.82569e-08	intergenic	LOC105370943
Asthma_Multiple sclerosis	rs181956065	15	40910410	C	T	0.0112574	5.76395e-09	4.29751e-09	1.82569e-08	intergenic	DLL4
Asthma_Multiple sclerosis	rs2071538	6	32850901	A	G	8.42423e-05	7.36224e-09	1.79954e-09	8.88255e-10	intronic	TAP1
Asthma_Multiple sclerosis	rs2073044	6	32371209	T	C	0.000125473	4.4978e-12	1.14033e-09	1.18996e-11	ncRNA_intronic	TSBP1-AS1
Asthma_Multiple sclerosis	rs2233950	6	31138288	T	C	9.18333e-18	4.19411e-06	3.89186e-08	5.10282e-22	exonic	PSORS1C2
Asthma_Multiple sclerosis	rs2252937	6	31493836	C	T	2.71769e-09	3.93351e-07	2.13175e-08	4.28107e-14	ncRNA_intronic	MICB-DT
Asthma_Multiple sclerosis	rs28362359	6	31201794	A	C	1.92119e-05	1.5725e-10	3.02397e-11	1.35824e-11	ncRNA_intronic	HCG27
Asthma_Multiple sclerosis	rs2855812	6	31504943	T	G	3.37738e-08	1.61246e-08	1.09724e-09	7.57625e-14	intronic	MICB
Asthma_Multiple sclerosis	rs2857212	6	32772634	G	A	5.76899e-29	1.15795e-08	5.86562e-12	6.25544e-36	intergenic	HLA-DQB2
Asthma_Multiple sclerosis	rs2857212	6	32772634	G	A	5.76899e-29	1.15795e-08	5.86562e-12	6.25544e-36	intergenic	HLA-DOB
Asthma_Multiple sclerosis	rs3104408	6	32715335	A	G	9.84238e-43	1.99127e-08	1.05132e-12	6.6055e-49	intergenic	HLA-DQB1
Asthma_Multiple sclerosis	rs3104408	6	32715335	A	G	9.84238e-43	1.99127e-08	1.05132e-12	6.6055e-49	intergenic	HLA-DQA2
Asthma_Multiple sclerosis	rs3129767	6	32627198	C	G	6.74994e-51	2.07062e-15	3.17087e-24	5.9144e-68	intergenic	HLA-DRB1
Asthma_Multiple sclerosis	rs3129767	6	32627198	C	G	6.74994e-51	2.07062e-15	3.17087e-24	5.9144e-68	intergenic	HLA-DQA1
Asthma_Multiple sclerosis	rs3129767	6	32627198	C	G	5.83983e-12	6.76083e-18	3.17087e-24	5.9144e-68	intergenic	HLA-DRB1
Asthma_Multiple sclerosis	rs3129767	6	32627198	C	G	5.83983e-12	6.76083e-18	3.17087e-24	5.9144e-68	intergenic	HLA-DQA1
Asthma_Multiple sclerosis	rs3129767	6	32627198	C	G	5.83983e-12	2.07062e-15	3.17087e-24	5.9144e-68	intergenic	HLA-DRB1
Asthma_Multiple sclerosis	rs3129767	6	32627198	C	G	5.83983e-12	2.07062e-15	3.17087e-24	5.9144e-68	intergenic	HLA-DQA1
Asthma_Multiple sclerosis	rs3129767	6	32627198	C	G	6.74994e-51	6.76083e-18	3.17087e-24	5.9144e-68	intergenic	HLA-DRB1
Asthma_Multiple sclerosis	rs3129767	6	32627198	C	G	6.74994e-51	6.76083e-18	3.17087e-24	5.9144e-68	intergenic	HLA-DQA1
Asthma_Multiple sclerosis	rs36229731	6	32625770	C	A	3.89099e-07	2.83746e-10	1.48515e-13	3.56139e-35	intergenic	HLA-DRB1
Asthma_Multiple sclerosis	rs36229731	6	32625770	C	A	3.89099e-07	2.83746e-10	1.48515e-13	3.56139e-35	intergenic	HLA-DQA1
Asthma_Multiple sclerosis	rs36229731	6	32625770	C	A	1.67302e-26	2.83746e-10	1.48515e-13	3.56139e-35	intergenic	HLA-DRB1
Asthma_Multiple sclerosis	rs36229731	6	32625770	C	A	1.67302e-26	2.83746e-10	1.48515e-13	3.56139e-35	intergenic	HLA-DQA1
Asthma_Multiple sclerosis	rs429358	19	44908684	C	T	0.0146575	1.05405e-09	9.1115e-10	3.23147e-09	exonic	APOE
Asthma_Multiple sclerosis	rs6543124	2	102370999	A	T	0.040634	8.3888e-13	6.00321e-11	2.16881e-12	intronic	IL18R1
Asthma_Multiple sclerosis	rs805826	6	31756442	C	G	0.000532415	1.42538e-08	4.99443e-09	1.62028e-08	ncRNA_intronic	MSH5-SAPCD1
Asthma_Multiple sclerosis	rs9272042	6	32631140	C	A	1.98518e-38	6.4003e-21	2.50488e-26	8.86868e-58	intergenic	HLA-DRB1
Asthma_Multiple sclerosis	rs9272042	6	32631140	C	A	1.98518e-38	6.4003e-21	2.50488e-26	8.86868e-58	intergenic	HLA-DQA1
Asthma_Multiple sclerosis	rs9273367	6	32658661	T	A	3.35575e-07	5.81433e-18	4.13849e-14	8.4602e-19	downstream	HLA-DQB1
Asthma_Multiple sclerosis	rs9404980	6	31198520	C	A	0.000295094	3.16162e-09	1.0083e-09	3.15922e-09	ncRNA_intronic	HCG27
Asthma_Multiple sclerosis	rs9404980	6	31198520	C	A	5.18215e-10	3.16162e-09	1.0083e-09	3.15922e-09	ncRNA_intronic	HCG27
Asthma_Primary biliary cirrhosis	rs11599581	10	9443065	G	A	0.015	1.84404e-09	8.32296e-09	6.13886e-09	intergenic	LOC101928272
Asthma_Primary biliary cirrhosis	rs11599581	10	9443065	G	A	0.015	1.84404e-09	8.32296e-09	6.13886e-09	intergenic	LINC02670
Asthma_Primary biliary cirrhosis	rs12712144	2	102379140	G	C	0.047	6.45357e-11	3.65659e-10	2.01529e-10	intronic	IL18R1
Asthma_Primary biliary cirrhosis	rs13164856	5	132477512	C	T	0.02	2.04268e-10	1.08403e-09	6.52929e-10	intergenic	IRF1-AS1
Asthma_Primary biliary cirrhosis	rs13164856	5	132477512	C	T	0.02	2.04268e-10	1.08403e-09	6.52929e-10	intergenic	IRF1
Asthma_Primary biliary cirrhosis	rs1391371	6	32636021	T	A	0.0027	1.56675e-21	3.82647e-20	2.48119e-21	intergenic	HLA-DRB1
Asthma_Primary biliary cirrhosis	rs1391371	6	32636021	T	A	0.0027	1.56675e-21	3.82647e-20	2.48119e-21	intergenic	HLA-DQA1
Asthma_Primary biliary cirrhosis	rs3104411	6	32715876	A	G	0.03	1.228e-08	3.86192e-08	4.21231e-08	intergenic	HLA-DQB1
Asthma_Primary biliary cirrhosis	rs3104411	6	32715876	A	G	0.03	1.228e-08	3.86192e-08	4.21231e-08	intergenic	HLA-DQA2
Asthma_Primary biliary cirrhosis	rs34290285	2	241759225	A	G	0.02	5.6697e-10	2.79583e-09	1.84815e-09	intronic	D2HGDH
Asthma_Primary biliary cirrhosis	rs4248166	6	32398644	C	T	0.02	2.18877e-12	1.63977e-11	6.33891e-12	ncRNA_intronic	TSBP1-AS1
Asthma_Primary biliary cirrhosis	rs429358	19	44908684	C	T	0.0073	1.05405e-09	3.81875e-09	3.47511e-09	exonic	APOE
Asthma_Primary biliary cirrhosis	rs7745002	6	32647644	G	A	0.017	1.58745e-17	2.09416e-16	3.34278e-17	intergenic	HLA-DQA1
Asthma_Primary biliary cirrhosis	rs7745002	6	32647644	G	A	0.017	1.58745e-17	2.09416e-16	3.34278e-17	intergenic	HLA-DQB1
Asthma_Primary biliary cirrhosis	rs78807249	6	31448715	G	A	0.049	3.89448e-10	1.92898e-09	1.26069e-09	intergenic	LINC01149
Asthma_Primary biliary cirrhosis	rs78807249	6	31448715	G	A	0.049	3.89448e-10	1.92898e-09	1.26069e-09	intergenic	HCP5
Asthma_Psoriasis	rs11255938	10	8808772	T	C	0.0283759	9.91859e-10	3.49544e-08	3.04565e-09	intergenic	LOC105376398
Asthma_Psoriasis	rs11255938	10	8808772	T	C	0.0283759	9.91859e-10	3.49544e-08	3.04565e-09	intergenic	LINC02676
Asthma_Psoriasis	rs113016235	6	32617200	G	T	9.22784e-13	1.00772e-06	3.78004e-08	3.74522e-17	intergenic	HLA-DRB1
Asthma_Psoriasis	rs113016235	6	32617200	G	T	9.22784e-13	1.00772e-06	3.78004e-08	3.74522e-17	intergenic	HLA-DQA1
Asthma_Psoriasis	rs113547322	6	32238842	T	G	1.57906e-16	3.45836e-10	3.69102e-12	4.80445e-24	intergenic	NOTCH4
Asthma_Psoriasis	rs113547322	6	32238842	T	G	1.57906e-16	3.45836e-10	3.69102e-12	4.80445e-24	intergenic	TSBP1-AS1
Asthma_Psoriasis	rs115277907	6	31933313	T	G	0.02715	2.6767e-13	2.98759e-11	6.73365e-13	intronic	C2
Asthma_Psoriasis	rs11575022	5	132066322	C	A	0.000350171	3.73852e-11	5.81992e-09	7.33771e-11	intergenic	IL3
Asthma_Psoriasis	rs11575022	5	132066322	C	A	0.000350171	3.73852e-11	5.81992e-09	7.33771e-11	intergenic	CSF2
Asthma_Psoriasis	rs12212594	6	31333042	C	T	1.84077e-298	0.015696	1.03754e-11	1.95171e-293	intergenic	LINC02571
Asthma_Psoriasis	rs12212594	6	31333042	C	T	1.84077e-298	0.015696	1.03754e-11	1.95171e-293	intergenic	HLA-B
Asthma_Psoriasis	rs150836140	2	103286303	T	A	0.0244574	6.07799e-09	7.58117e-09	1.93261e-08	intergenic	LINC01935
Asthma_Psoriasis	rs150836140	2	103286303	T	A	0.0244574	6.07799e-09	7.58117e-09	1.93261e-08	intergenic	LOC100287010
Asthma_Psoriasis	rs1775555	10	9012683	C	T	0.00199136	3.35892e-13	7.49764e-11	8.50492e-13	intergenic	LINC02676
Asthma_Psoriasis	rs1775555	10	9012683	C	T	0.00199136	3.35892e-13	7.49764e-11	8.50492e-13	intergenic	LOC101928272
Asthma_Psoriasis	rs2260051	6	31624141	T	A	7.76962e-27	2.09021e-06	6.58489e-09	1.26561e-30	intronic	PRRC2A
Asthma_Psoriasis	rs2284190	6	32851740	C	T	1.58256e-06	1.80082e-07	3.28366e-08	7.28282e-11	intronic	TAP1
Asthma_Psoriasis	rs2395031	6	31469528	A	G	0.00113561	3.65006e-12	3.0602e-12	9.84274e-12	intergenic	HCP5
Asthma_Psoriasis	rs2395031	6	31469528	A	G	0.00113561	3.65006e-12	3.0602e-12	9.84274e-12	intergenic	HCG26
Asthma_Psoriasis	rs2522051	5	132461886	C	T	0.00046997	1.08868e-12	2.80858e-10	2.84458e-12	ncRNA_intronic	IRF1-AS1
Asthma_Psoriasis	rs2844512	6	31441789	G	C	1.89671e-112	1.16388e-06	1.89359e-13	5.1727e-116	ncRNA_exonic	LINC01149
Asthma_Psoriasis	rs2844608	6	31279637	T	C	5.31618e-77	0.000175158	5.81682e-09	4.63177e-79	intergenic	HLA-C
Asthma_Psoriasis	rs2844608	6	31279637	T	C	5.31618e-77	0.000175158	5.81682e-09	4.63177e-79	intergenic	LINC02571
Asthma_Psoriasis	rs28479464	6	32647680	C	T	1.54241e-17	2.6418e-18	1.40885e-20	3.54628e-31	intergenic	HLA-DQA1
Asthma_Psoriasis	rs28479464	6	32647680	C	T	1.54241e-17	2.6418e-18	1.40885e-20	3.54628e-31	intergenic	HLA-DQB1
Asthma_Psoriasis	rs28698549	6	31484275	G	A	2.79447e-44	1.91073e-10	1.04867e-14	5.50179e-52	ncRNA_intronic	MICB-DT
Asthma_Psoriasis	rs3104411	6	32715876	A	G	2.70645e-17	1.228e-08	1.32502e-10	1.55176e-23	intergenic	HLA-DQB1
Asthma_Psoriasis	rs3104411	6	32715876	A	G	2.70645e-17	1.228e-08	1.32502e-10	1.55176e-23	intergenic	HLA-DQA2
Asthma_Psoriasis	rs3129767	6	32627198	C	G	1.20559e-71	2.07062e-15	8.45993e-23	3.67735e-58	intergenic	HLA-DRB1
Asthma_Psoriasis	rs3129767	6	32627198	C	G	1.20559e-71	2.07062e-15	8.45993e-23	3.67735e-58	intergenic	HLA-DQA1
Asthma_Psoriasis	rs3129767	6	32627198	C	G	1.20559e-71	6.76083e-18	8.45993e-23	3.67735e-58	intergenic	HLA-DRB1
Asthma_Psoriasis	rs3129767	6	32627198	C	G	1.20559e-71	6.76083e-18	8.45993e-23	3.67735e-58	intergenic	HLA-DQA1
Asthma_Psoriasis	rs3129767	6	32627198	C	G	1.34431e-42	2.07062e-15	8.45993e-23	3.67735e-58	intergenic	HLA-DRB1
Asthma_Psoriasis	rs3129767	6	32627198	C	G	1.34431e-42	2.07062e-15	8.45993e-23	3.67735e-58	intergenic	HLA-DQA1
Asthma_Psoriasis	rs3129767	6	32627198	C	G	1.34431e-42	6.76083e-18	8.45993e-23	3.67735e-58	intergenic	HLA-DRB1
Asthma_Psoriasis	rs3129767	6	32627198	C	G	1.34431e-42	6.76083e-18	8.45993e-23	3.67735e-58	intergenic	HLA-DQA1
Asthma_Psoriasis	rs3130192	6	33094153	T	C	1.00621e-08	5.07178e-07	4.91155e-08	4.51758e-13	intergenic	HLA-DPB1
Asthma_Psoriasis	rs3130192	6	33094153	T	C	1.00621e-08	5.07178e-07	4.91155e-08	4.51758e-13	intergenic	HLA-DPB2
Asthma_Psoriasis	rs3135392	6	32441465	A	C	0.0340871	2.53046e-13	6.79239e-13	6.35723e-13	intronic	HLA-DRA
Asthma_Psoriasis	rs34140409	6	31955877	T	C	1.15886e-08	8.29641e-09	7.71831e-10	2.95142e-14	intronic	NELFE
Asthma_Psoriasis	rs34290285	2	241759225	A	G	0.0159875	5.6697e-10	7.22411e-10	1.72104e-09	intronic	D2HGDH
Asthma_Psoriasis	rs36229731	6	32625770	C	A	1.06463e-08	2.83746e-10	2.58951e-11	2.89665e-15	intergenic	HLA-DRB1
Asthma_Psoriasis	rs36229731	6	32625770	C	A	1.06463e-08	2.83746e-10	2.58951e-11	2.89665e-15	intergenic	HLA-DQA1
Asthma_Psoriasis	rs439303	6	32241144	A	G	0.0405219	6.40015e-09	9.20796e-09	2.03679e-08	intergenic	NOTCH4
Asthma_Psoriasis	rs439303	6	32241144	A	G	0.0405219	6.40015e-09	9.20796e-09	2.03679e-08	intergenic	TSBP1-AS1
Asthma_Psoriasis	rs4851564	2	102309330	C	G	0.0447569	6.07435e-14	6.9797e-12	1.46684e-13	intergenic	IL1RL2
Asthma_Psoriasis	rs4851564	2	102309330	C	G	0.0447569	6.07435e-14	6.9797e-12	1.46684e-13	intergenic	IL1RL1
Asthma_Psoriasis	rs546569220	6	32486157	T	C	4.00959e-100	0.00120704	1.50816e-08	3.6708e-103	intergenic	HLA-DRA
Asthma_Psoriasis	rs546569220	6	32486157	T	C	4.00959e-100	0.00120704	1.50816e-08	3.6708e-103	intergenic	HLA-DRB5
Asthma_Psoriasis	rs6894249	5	132461855	G	A	6.21842e-09	8.20163e-17	7.46422e-13	2.3522e-21	ncRNA_intronic	IRF1-AS1
Asthma_Psoriasis	rs72502570	6	31353702	G	A	2.34369e-13	1.08118e-11	2.36419e-13	1.09699e-21	downstream	HLA-B
Asthma_Psoriasis	rs77334607	10	8973566	A	G	7.63273e-05	2.30622e-13	1.10003e-10	3.8003e-13	intergenic	LINC02676
Asthma_Psoriasis	rs77334607	10	8973566	A	G	7.63273e-05	2.30622e-13	1.10003e-10	3.8003e-13	intergenic	LOC101928272
Asthma_Psoriasis	rs803056	5	132747766	C	G	6.93378e-06	2.75043e-11	8.81342e-09	1.74009e-13	exonic	CCNI2
Asthma_Psoriasis	rs915894	6	32222613	G	T	1.19426e-52	9.29458e-07	7.52047e-11	1.12173e-54	exonic	NOTCH4
Asthma_Psoriasis	rs9271365	6	32619017	G	T	2.1032e-05	4.21308e-13	2.3084e-10	7.20609e-14	intergenic	HLA-DRB1
Asthma_Psoriasis	rs9271365	6	32619017	G	T	2.1032e-05	4.21308e-13	2.3084e-10	7.20609e-14	intergenic	HLA-DQA1
Asthma_Psoriasis	rs9272335	6	32636482	T	C	6.94384e-47	1.76116e-22	4.30378e-28	7.94532e-67	upstream	HLA-DQA1
Asthma_Psoriasis	rs9404980	6	31198520	C	A	2.63876e-20	3.16162e-09	1.3767e-10	1.57296e-17	ncRNA_intronic	HCG27
Asthma_Psoriasis	rs9404980	6	31198520	C	A	2.88005e-11	3.16162e-09	1.3767e-10	1.57296e-17	ncRNA_intronic	HCG27
Asthma_Rheumatoid arthritis	rs113016235	6	32617200	G	T	9.14113e-153	1.00772e-06	2.23673e-28	1.53352e-157	intergenic	HLA-DRB1
Asthma_Rheumatoid arthritis	rs113016235	6	32617200	G	T	9.14113e-153	1.00772e-06	2.23673e-28	1.53352e-157	intergenic	HLA-DQA1
Asthma_Rheumatoid arthritis	rs113119046	6	33053353	A	C	1.57797e-41	0.00525388	3.19913e-09	5.6218e-42	intergenic	HLA-DOA
Asthma_Rheumatoid arthritis	rs113119046	6	33053353	A	C	1.57797e-41	0.00525388	3.19913e-09	5.6218e-42	intergenic	HLA-DPA1
Asthma_Rheumatoid arthritis	rs115333512	6	31812462	T	C	1.76198e-27	1.27371e-10	1.29973e-17	1.43337e-33	intronic	HSPA1L
Asthma_Rheumatoid arthritis	rs11634614	15	41426134	T	A	0.00223996	1.01531e-07	2.42382e-08	4.94841e-08	intronic	RTF1
Asthma_Rheumatoid arthritis	rs118088816	21	35094781	T	C	1.24074e-07	4.61711e-07	3.96897e-09	3.57415e-12	intergenic	RUNX1
Asthma_Rheumatoid arthritis	rs118088816	21	35094781	T	C	1.24074e-07	4.61711e-07	3.96897e-09	3.57415e-12	intergenic	LOC100506403
Asthma_Rheumatoid arthritis	rs1233601	6	28765435	A	G	3.62243e-22	3.21944e-06	3.04927e-11	1.53294e-23	intergenic	LINC00533
Asthma_Rheumatoid arthritis	rs1233601	6	28765435	A	G	3.62243e-22	3.21944e-06	3.04927e-11	1.53294e-23	intergenic	LINC01623
Asthma_Rheumatoid arthritis	rs12439845	15	40919629	C	T	7.16688e-05	3.25784e-07	1.97987e-08	1.9649e-09	intergenic	LOC105370943
Asthma_Rheumatoid arthritis	rs12439845	15	40919629	C	T	7.16688e-05	3.25784e-07	1.97987e-08	1.9649e-09	intergenic	DLL4
Asthma_Rheumatoid arthritis	rs1265156	6	31174520	A	C	1.67919e-82	0.0433092	2.53368e-11	1.69589e-84	ncRNA_intronic	PSORS1C3
Asthma_Rheumatoid arthritis	rs142697827	6	33463928	A	C	1.86853e-55	0.0134314	6.25414e-10	2.0417e-56	intergenic	ZBTB9
Asthma_Rheumatoid arthritis	rs142697827	6	33463928	A	C	1.86853e-55	0.0134314	6.25414e-10	2.0417e-56	intergenic	BAK1
Asthma_Rheumatoid arthritis	rs143704530	6	32989385	A	G	1.21843e-49	0.02024	5.61017e-09	2.19179e-50	intergenic	BRD2
Asthma_Rheumatoid arthritis	rs143704530	6	32989385	A	G	1.21843e-49	0.02024	5.61017e-09	2.19179e-50	intergenic	HLA-DOA
Asthma_Rheumatoid arthritis	rs146003472	6	32422974	C	T	9.01571e-188	0.00895179	2.42689e-22	5.92069e-194	intergenic	TSBP1-AS1
Asthma_Rheumatoid arthritis	rs146003472	6	32422974	C	T	9.01571e-188	0.00895179	2.42689e-22	5.92069e-194	intergenic	HLA-DRA
Asthma_Rheumatoid arthritis	rs17031250	1	113270327	T	C	4.75773e-33	0.00278215	1.07926e-08	3.38199e-33	intergenic	LOC643441
Asthma_Rheumatoid arthritis	rs17031250	1	113270327	T	C	4.75773e-33	0.00278215	1.07926e-08	3.38199e-33	intergenic	MAGI3
Asthma_Rheumatoid arthritis	rs17208601	6	32388031	A	G	0.00230834	1.54241e-12	1.92107e-08	1.39138e-12	ncRNA_intronic	TSBP1-AS1
Asthma_Rheumatoid arthritis	rs17293632	15	67150258	T	C	0.0112349	1.83823e-12	2.50478e-12	5.5511e-12	intronic	SMAD3
Asthma_Rheumatoid arthritis	rs1736993	6	29798884	A	G	5.06174e-47	0.0240198	1.46378e-08	1.13616e-47	intergenic	HLA-V
Asthma_Rheumatoid arthritis	rs1736993	6	29798884	A	G	5.06174e-47	0.0240198	1.46378e-08	1.13616e-47	intergenic	HLA-G
Asthma_Rheumatoid arthritis	rs181956065	15	40910410	C	T	0.00279107	5.76395e-09	1.82049e-09	9.26121e-09	intergenic	LOC105370943
Asthma_Rheumatoid arthritis	rs181956065	15	40910410	C	T	0.00279107	5.76395e-09	1.82049e-09	9.26121e-09	intergenic	DLL4
Asthma_Rheumatoid arthritis	rs1866320	15	67172982	T	G	0.000899912	1.62514e-10	3.82285e-11	1.74083e-10	intronic	SMAD3
Asthma_Rheumatoid arthritis	rs189306022	1	113904989	C	T	4.06163e-31	2.25616e-05	1.48006e-11	3.36636e-31	UTR5	AP4B1
Asthma_Rheumatoid arthritis	rs2102418	8	80383509	T	G	2.42538e-05	1.7757e-07	7.4926e-09	3.6473e-10	intergenic	MIR5708
Asthma_Rheumatoid arthritis	rs2102418	8	80383509	T	G	2.42538e-05	1.7757e-07	7.4926e-09	3.6473e-10	intergenic	ZBTB10
Asthma_Rheumatoid arthritis	rs2284190	6	32851740	C	T	3.38532e-62	1.80082e-07	5.30168e-19	2.05896e-63	intronic	TAP1
Asthma_Rheumatoid arthritis	rs2301747	6	31403810	G	C	0.00261981	2.88669e-11	1.31959e-11	9.24583e-11	intronic	MICA
Asthma_Rheumatoid arthritis	rs2442732	6	31345265	T	A	3.07185e-98	0.00318941	1.69474e-15	7.53717e-101	intergenic	LINC02571
Asthma_Rheumatoid arthritis	rs2442732	6	31345265	T	A	3.07185e-98	0.00318941	1.69474e-15	7.53717e-101	intergenic	HLA-B
Asthma_Rheumatoid arthritis	rs2476601	1	113834946	G	A	8.47227e-117	4.27346e-06	2.81054e-23	3.85856e-120	exonic	PTPN22
Asthma_Rheumatoid arthritis	rs2516466	6	31446550	G	T	4.32414e-80	1.95196e-07	2.70508e-21	5.41256e-82	ncRNA_exonic	LINC01149
Asthma_Rheumatoid arthritis	rs2631360	5	132371737	A	G	0.0162787	8.30233e-17	4.42572e-16	1.94776e-16	intronic	SLC22A5
Asthma_Rheumatoid arthritis	rs281863362	6	32663356	T	C	6.68344e-114	9.91722e-09	1.27953e-27	3.96209e-117	intronic	HLA-DQB1
Asthma_Rheumatoid arthritis	rs28357082	6	32590399	A	G	1.16145e-218	8.7438e-20	7.86593e-59	4.30323e-226	upstream	HLA-DRB1
Asthma_Rheumatoid arthritis	rs28362951	11	57605053	G	A	0.0294971	1.11329e-08	1.14286e-08	3.94435e-08	intronic	SERPING1
Asthma_Rheumatoid arthritis	rs2844477	6	31610995	C	T	1.52546e-48	0.000534515	9.39187e-12	3.01369e-49	intergenic	NCR3
Asthma_Rheumatoid arthritis	rs2844477	6	31610995	C	T	1.52546e-48	0.000534515	9.39187e-12	3.01369e-49	intergenic	AIF1
Asthma_Rheumatoid arthritis	rs2848714	6	31410040	C	T	3.19154e-74	0.000513854	1.0926e-14	6.73719e-76	intronic	MICA
Asthma_Rheumatoid arthritis	rs28698549	6	31484275	G	A	4.27957e-45	1.91073e-10	1.38625e-20	2.73306e-47	ncRNA_intronic	MICB-DT
Asthma_Rheumatoid arthritis	rs28732209	6	32421766	C	A	7.08109e-69	0.0180215	5.59671e-11	2.39865e-70	intergenic	TSBP1-AS1
Asthma_Rheumatoid arthritis	rs28732209	6	32421766	C	A	7.08109e-69	0.0180215	5.59671e-11	2.39865e-70	intergenic	HLA-DRA
Asthma_Rheumatoid arthritis	rs3095255	6	31253804	C	A	1.74502e-39	2.20846e-05	9.08e-13	7.36281e-40	intergenic	HCG27
Asthma_Rheumatoid arthritis	rs3095255	6	31253804	C	A	1.74502e-39	2.20846e-05	9.08e-13	7.36281e-40	intergenic	HLA-C
Asthma_Rheumatoid arthritis	rs3104408	6	32715335	A	G	3.09243e-15	1.99127e-08	1.71126e-12	1.43549e-20	intergenic	HLA-DQB1
Asthma_Rheumatoid arthritis	rs3104408	6	32715335	A	G	3.09243e-15	1.99127e-08	1.71126e-12	1.43549e-20	intergenic	HLA-DQA2
Asthma_Rheumatoid arthritis	rs3117130	6	32347100	G	A	1.89322e-19	1.06569e-07	1.52104e-12	2.60674e-23	ncRNA_intronic	TSBP1-AS1
Asthma_Rheumatoid arthritis	rs3118470	10	6059750	C	T	9.13272e-12	1.30867e-05	1.56255e-08	2.05739e-14	intronic	IL2RA
Asthma_Rheumatoid arthritis	rs3128947	6	32997285	G	A	1.34091e-63	0.0149917	1.21425e-10	7.22137e-65	intergenic	BRD2
Asthma_Rheumatoid arthritis	rs3128947	6	32997285	G	A	1.34091e-63	0.0149917	1.21425e-10	7.22137e-65	intergenic	HLA-DOA
Asthma_Rheumatoid arthritis	rs3129767	6	32627198	C	G	3.09742e-119	6.76083e-18	8.2028e-28	2.77596e-49	intergenic	HLA-DRB1
Asthma_Rheumatoid arthritis	rs3129767	6	32627198	C	G	3.09742e-119	6.76083e-18	8.2028e-28	2.77596e-49	intergenic	HLA-DQA1
Asthma_Rheumatoid arthritis	rs3129767	6	32627198	C	G	8.41008e-36	2.07062e-15	8.2028e-28	2.77596e-49	intergenic	HLA-DRB1
Asthma_Rheumatoid arthritis	rs3129767	6	32627198	C	G	8.41008e-36	2.07062e-15	8.2028e-28	2.77596e-49	intergenic	HLA-DQA1
Asthma_Rheumatoid arthritis	rs3129767	6	32627198	C	G	3.09742e-119	2.07062e-15	8.2028e-28	2.77596e-49	intergenic	HLA-DRB1
Asthma_Rheumatoid arthritis	rs3129767	6	32627198	C	G	3.09742e-119	2.07062e-15	8.2028e-28	2.77596e-49	intergenic	HLA-DQA1
Asthma_Rheumatoid arthritis	rs3129767	6	32627198	C	G	8.41008e-36	6.76083e-18	8.2028e-28	2.77596e-49	intergenic	HLA-DRB1
Asthma_Rheumatoid arthritis	rs3129767	6	32627198	C	G	8.41008e-36	6.76083e-18	8.2028e-28	2.77596e-49	intergenic	HLA-DQA1
Asthma_Rheumatoid arthritis	rs3130151	6	33147247	C	T	1.34803e-22	0.000429101	1.65657e-08	2.13041e-22	ncRNA_exonic	HCG24
Asthma_Rheumatoid arthritis	rs34492353	6	31552881	A	T	4.48952e-34	1.65882e-05	3.52502e-12	2.94024e-34	intronic	NFKBIL1
Asthma_Rheumatoid arthritis	rs35956754	9	124272079	C	G	2.32809e-07	5.72691e-07	5.9265e-09	8.0876e-12	intronic	NEK6
Asthma_Rheumatoid arthritis	rs3764	5	142171563	C	T	0.0371989	5.8997e-10	9.43867e-10	1.99922e-09	intergenic	NDFIP1
Asthma_Rheumatoid arthritis	rs3764	5	142171563	C	T	0.0371989	5.8997e-10	9.43867e-10	1.99922e-09	intergenic	SPRY4
Asthma_Rheumatoid arthritis	rs3806155	6	32405601	T	A	6.47143e-138	2.31388e-08	8.09904e-30	4.26152e-142	ncRNA_intronic	TSBP1-AS1
Asthma_Rheumatoid arthritis	rs41265828	6	30490545	A	T	3.73766e-33	0.000569259	8.5799e-10	2.63536e-33	intronic	HLA-E
Asthma_Rheumatoid arthritis	rs440366	9	6115681	T	A	0.0265724	1.8514e-09	2.13253e-09	6.39131e-09	intergenic	RANBP6
Asthma_Rheumatoid arthritis	rs440366	9	6115681	T	A	0.0265724	1.8514e-09	2.13253e-09	6.39131e-09	intergenic	IL33
Asthma_Rheumatoid arthritis	rs4851564	2	102309330	C	G	0.0483782	6.07435e-14	3.32164e-10	1.6933e-13	intergenic	IL1RL2
Asthma_Rheumatoid arthritis	rs4851564	2	102309330	C	G	0.0483782	6.07435e-14	3.32164e-10	1.6933e-13	intergenic	IL1RL1
Asthma_Rheumatoid arthritis	rs4947324	6	31560353	T	C	0.0470999	6.40118e-10	1.18475e-09	2.17191e-09	ncRNA_exonic	LOC100287329
Asthma_Rheumatoid arthritis	rs511027	6	32238910	T	A	2.99709e-58	0.000664125	1.02434e-12	2.57042e-59	intergenic	NOTCH4
Asthma_Rheumatoid arthritis	rs511027	6	32238910	T	A	2.99709e-58	0.000664125	1.02434e-12	2.57042e-59	intergenic	TSBP1-AS1
Asthma_Rheumatoid arthritis	rs529970560	6	32468979	A	C	2.82423e-69	0.00476036	2.9386e-12	9.23083e-71	intergenic	HLA-DRA
Asthma_Rheumatoid arthritis	rs529970560	6	32468979	A	C	2.82423e-69	0.00476036	2.9386e-12	9.23083e-71	intergenic	HLA-DRB5
Asthma_Rheumatoid arthritis	rs57252182	6	27752470	A	C	3.00123e-24	5.20391e-05	5.1764e-10	4.20633e-24	intergenic	LINC01012
Asthma_Rheumatoid arthritis	rs57252182	6	27752470	A	C	3.00123e-24	5.20391e-05	5.1764e-10	4.20633e-24	intergenic	LOC100131289
Asthma_Rheumatoid arthritis	rs59377618	6	32820360	C	T	3.02622e-49	3.51051e-06	2.67982e-15	5.6283e-50	intergenic	HLA-DOB
Asthma_Rheumatoid arthritis	rs59377618	6	32820360	C	T	3.02622e-49	3.51051e-06	2.67982e-15	5.6283e-50	intergenic	TAP2
Asthma_Rheumatoid arthritis	rs6857	19	44888997	T	C	0.0258297	5.87516e-09	5.93892e-09	2.06358e-08	UTR3	NECTIN2
Asthma_Rheumatoid arthritis	rs6927689	6	26110733	A	T	3.65132e-10	8.39402e-06	2.11147e-08	2.96134e-13	intergenic	H1-6
Asthma_Rheumatoid arthritis	rs6927689	6	26110733	A	T	3.65132e-10	8.39402e-06	2.11147e-08	2.96134e-13	intergenic	H2BC4
Asthma_Rheumatoid arthritis	rs72789387	5	132092854	A	G	0.0290008	3.13762e-11	5.85323e-11	1.00652e-10	intergenic	CSF2
Asthma_Rheumatoid arthritis	rs72789387	5	132092854	A	G	0.0290008	3.13762e-11	5.85323e-11	1.00652e-10	intergenic	P4HA2-AS1
Asthma_Rheumatoid arthritis	rs72836346	2	111119036	C	G	2.35315e-09	2.73716e-12	5.35881e-15	1.52408e-18	downstream	ACOXL
Asthma_Rheumatoid arthritis	rs73390208	6	31358354	T	C	1.10841e-19	1.18141e-08	1.02962e-13	1.16904e-24	intergenic	HLA-B
Asthma_Rheumatoid arthritis	rs73390208	6	31358354	T	C	1.10841e-19	1.18141e-08	1.02962e-13	1.16904e-24	intergenic	MICA-AS1
Asthma_Rheumatoid arthritis	rs743399	6	31782027	T	C	0.0200046	9.43192e-12	1.56832e-11	2.95156e-11	intronic	VARS1
Asthma_Rheumatoid arthritis	rs8002731	13	39788092	C	A	9.36483e-11	5.82117e-06	1.03115e-08	6.07614e-14	intronic	COG6
Asthma_Rheumatoid arthritis	rs915894	6	32222613	G	T	5.45507e-07	9.29458e-07	1.24765e-08	2.91454e-11	exonic	NOTCH4
Asthma_Rheumatoid arthritis	rs9268926	6	32465290	G	A	1.69279e-294	1.35894e-17	3.26274e-66	1.94694e-293	intergenic	HLA-DRA
Asthma_Rheumatoid arthritis	rs9268926	6	32465290	G	A	1.69279e-294	1.35894e-17	3.26274e-66	1.94694e-293	intergenic	HLA-DRB5
Asthma_Rheumatoid arthritis	rs9270503	6	32591404	G	C	4.47713e-169	0.000156856	2.61261e-25	1.66139e-174	intergenic	HLA-DRB1
Asthma_Rheumatoid arthritis	rs9270503	6	32591404	G	C	4.47713e-169	0.000156856	2.61261e-25	1.66139e-174	intergenic	HLA-DQA1
Asthma_Rheumatoid arthritis	rs9273368	6	32658698	A	G	5.94155e-65	6.8897e-18	1.53013e-33	1.99091e-73	downstream	HLA-DQB1
Asthma_Rheumatoid arthritis	rs9274257	6	32663653	A	G	1.03276e-206	0.0238506	1.53834e-22	1.15757e-213	intronic	HLA-DQB1
Asthma_Rheumatoid arthritis	rs9276609	6	32773710	G	C	6.13056e-37	6.91879e-06	3.89535e-13	3.187e-37	intergenic	HLA-DQB2
Asthma_Rheumatoid arthritis	rs9276609	6	32773710	G	C	6.13056e-37	6.91879e-06	3.89535e-13	3.187e-37	intergenic	HLA-DOB
Asthma_Rheumatoid arthritis	rs9276964	6	32997190	G	A	2.65828e-25	0.00155271	4.34524e-08	3.44345e-25	intergenic	BRD2
Asthma_Rheumatoid arthritis	rs9276964	6	32997190	G	A	2.65828e-25	0.00155271	4.34524e-08	3.44345e-25	intergenic	HLA-DOA
Asthma_Rheumatoid arthritis	rs9277726	6	33123836	T	G	5.88437e-45	6.31844e-05	8.24251e-13	1.5735e-45	ncRNA_intronic	HLA-DPB2

## Sheet: Table S4
Table S4 The list of Asthma-trait pairs-related genes identified by four gene-based analyses
Cross-traits	Gene	GCTA	MAGMA	TWAS	SMR
Asthma_Rheumatoid arthritis	ACOXL		√
Asthma_Atopic dermatitis	ACOXL-AS1			√
Asthma_Inflammatory bowel disease	ACOXL-AS1			√
Asthma_Rheumatoid arthritis	AIF1	√	√		√
Asthma_Rheumatoid arthritis	AP4B1		√
Asthma_Hypothyroidism	AP4B1		√
Asthma_Multiple sclerosis	APOE		√
Asthma_Atopic dermatitis	APOE		√
Asthma_Primary biliary cirrhosis	APOE		√
Asthma_Atopic dermatitis	BACH2	√	√
Asthma_Multiple sclerosis	BAG6	√	√
Asthma_Hypothyroidism	BRD2	√
Asthma_Rheumatoid arthritis	BRD2	√
Asthma_Rheumatoid arthritis	BRD2	√
Asthma_Rheumatoid arthritis	BRD2	√
Asthma_Graves' disease	BTN3A2	√
Asthma_Hypothyroidism	C2	√
Asthma_Psoriasis	C2	√
Asthma_Ankylosing spondylitis	C2	√
Asthma_Inflammatory bowel disease	C2	√
Asthma_Celiac disease	C2	√
Asthma_Hypothyroidism	C6orf47	√
Asthma_Hypothyroidism	CAMK4		√	√
Asthma_Allergic rhinitis	CAMK4		√	√
Asthma_Hypothyroidism	CCHCR1	√	√
Asthma_Atopic dermatitis	CCNI2		√	√
Asthma_Psoriasis	CCNI2		√	√
Asthma_Inflammatory bowel disease	CCNI2		√	√
Asthma_Allergic rhinitis	CCNI2		√	√
Asthma_Hypothyroidism	CD226		√	√
Asthma_Inflammatory bowel disease	CHSY3	√
Asthma_Atopic dermatitis	CHSY3	√
Asthma_Atopic dermatitis	CHSY3	√
Asthma_Allergic rhinitis	CHSY3	√
Asthma_Allergic rhinitis	CHSY3	√
Asthma_Alopecia areata	CHSY3	√
Asthma_Multiple sclerosis	CLEC16A	√	√	√	√
Asthma_Atopic dermatitis	CLEC16A	√	√	√	√
Asthma_Irritable bowel syndrome	CLEC16A	√	√	√	√
Asthma_Allergic rhinitis	CLEC16A	√	√	√	√
Asthma_Inflammatory bowel disease	CLEC16A	√	√	√	√
Asthma_Rheumatoid arthritis	COG6		√	√	√
Asthma_Hypothyroidism	COL11A2	√
Asthma_Ankylosing spondylitis	CSF2	√	√
Asthma_Psoriasis	CSF2	√	√
Asthma_Atopic dermatitis	CSF2	√	√
Asthma_Rheumatoid arthritis	CSF2	√	√
Asthma_Graves' disease	CSF2	√	√
Asthma_Atopic dermatitis	D2HGDH		√
Asthma_Allergic rhinitis	D2HGDH		√
Asthma_Primary biliary cirrhosis	D2HGDH		√
Asthma_Inflammatory bowel disease	D2HGDH		√
Asthma_Psoriasis	D2HGDH		√
Asthma_Multiple sclerosis	DLL4	√
Asthma_Allergic rhinitis	DLL4	√
Asthma_Rheumatoid arthritis	DLL4	√
Asthma_Rheumatoid arthritis	DLL4	√
Asthma_Atopic dermatitis	DLL4	√
Asthma_Irritable bowel syndrome	DLL4	√
Asthma_Hypothyroidism	DLL4	√
Asthma_Allergic rhinitis	EHMT2	√	√
Asthma_Hypothyroidism	EIF4E3	√
Asthma_Irritable bowel syndrome	ESR1		√
Asthma_Allergic rhinitis	FLJ40194			√
Asthma_Hypothyroidism	FLJ40194			√
Asthma_Inflammatory bowel disease	FLJ40194			√
Asthma_Ankylosing spondylitis	FNIP1	√
Asthma_Hypothyroidism	FOXP1		√
Asthma_Hypothyroidism	GAPVD1			√
Asthma_Hypothyroidism	GPANK1	√	√		√
Asthma_Celiac disease	HCG22	√
Asthma_Atopic dermatitis	HCG26	√
Asthma_Inflammatory bowel disease	HCG26	√
Asthma_Psoriasis	HCG26	√
Asthma_Ankylosing spondylitis	HCG26	√
Asthma_Allergic rhinitis	HCG26	√
Asthma_Hypothyroidism	HCG26	√
Asthma_Multiple sclerosis	HCG27	√	√		√
Asthma_Multiple sclerosis	HCG27	√	√		√
Asthma_Graves' disease	HCG27	√	√		√
Asthma_Irritable bowel syndrome	HCG27	√	√		√
Asthma_Rheumatoid arthritis	HCG27	√	√		√
Asthma_Alopecia areata	HCG27	√	√		√
Asthma_Allergic rhinitis	HCG27	√	√		√
Asthma_Graves' disease	HCG27	√	√		√
Asthma_Psoriasis	HCG27	√	√		√
Asthma_Celiac disease	HCG27	√	√		√
Asthma_Atopic dermatitis	HCG27	√	√		√
Asthma_Psoriasis	HCG27	√	√		√
Asthma_Inflammatory bowel disease	HCG27	√	√		√
Asthma_Ankylosing spondylitis	HCG27	√	√		√
Asthma_Atopic dermatitis	HCG27	√	√		√
Asthma_Multiple sclerosis	HCG27	√	√		√
Asthma_Ankylosing spondylitis	HCG27	√	√		√
Asthma_Inflammatory bowel disease	HCP5	√
Asthma_Ankylosing spondylitis	HCP5	√
Asthma_Psoriasis	HCP5	√
Asthma_Allergic rhinitis	HCP5	√
Asthma_Primary biliary cirrhosis	HCP5	√
Asthma_Inflammatory bowel disease	HINT1	√
Asthma_Atopic dermatitis	HINT1	√
Asthma_Alopecia areata	HINT1	√
Asthma_Allergic rhinitis	HINT1	√
Asthma_Allergic rhinitis	HINT1	√
Asthma_Atopic dermatitis	HINT1	√
Asthma_Celiac disease	HLA-B	√	√
Asthma_Graves' disease	HLA-B	√	√
Asthma_Rheumatoid arthritis	HLA-B	√	√
Asthma_Allergic rhinitis	HLA-B	√	√
Asthma_Rheumatoid arthritis	HLA-B	√	√
Asthma_Psoriasis	HLA-B	√	√
Asthma_Celiac disease	HLA-B	√	√
Asthma_Graves' disease	HLA-B	√	√
Asthma_Celiac disease	HLA-B	√	√
Asthma_Celiac disease	HLA-B	√	√
Asthma_Ankylosing spondylitis	HLA-B	√	√
Asthma_Psoriasis	HLA-B	√	√
Asthma_Graves' disease	HLA-B	√	√
Asthma_Hypothyroidism	HLA-B	√	√
Asthma_Celiac disease	HLA-B	√	√
Asthma_Hypothyroidism	HLA-B	√	√
Asthma_Inflammatory bowel disease	HLA-B	√	√
Asthma_Graves' disease	HLA-C	√			√
Asthma_Psoriasis	HLA-C	√			√
Asthma_Hypothyroidism	HLA-C	√			√
Asthma_Celiac disease	HLA-C	√			√
Asthma_Rheumatoid arthritis	HLA-C	√			√
Asthma_Atopic dermatitis	HLA-C	√			√
Asthma_Celiac disease	HLA-DMB	√
Asthma_Celiac disease	HLA-DMB	√
Asthma_Rheumatoid arthritis	HLA-DOA	√	√
Asthma_Rheumatoid arthritis	HLA-DOA	√	√
Asthma_Hypothyroidism	HLA-DOA	√	√
Asthma_Hypothyroidism	HLA-DOA	√	√
Asthma_Rheumatoid arthritis	HLA-DOA	√	√
Asthma_Rheumatoid arthritis	HLA-DOA	√	√
Asthma_Ankylosing spondylitis	HLA-DOB	√	√
Asthma_Alopecia areata	HLA-DOB	√	√
Asthma_Rheumatoid arthritis	HLA-DOB	√	√
Asthma_Hypothyroidism	HLA-DOB	√	√
Asthma_Rheumatoid arthritis	HLA-DOB	√	√
Asthma_Multiple sclerosis	HLA-DOB	√	√
Asthma_Graves' disease	HLA-DOB	√	√
Asthma_Celiac disease	HLA-DOB	√	√
Asthma_Allergic rhinitis	HLA-DOB	√	√
Asthma_Hypothyroidism	HLA-DPA1	√
Asthma_Rheumatoid arthritis	HLA-DPA1	√
Asthma_Psoriasis	HLA-DPB1	√
Asthma_Rheumatoid arthritis	HLA-DPB2	√
Asthma_Graves' disease	HLA-DPB2	√
Asthma_Psoriasis	HLA-DPB2	√
Asthma_Ankylosing spondylitis	HLA-DQA1	√	√		√
Asthma_Hypothyroidism	HLA-DQA1	√	√		√
Asthma_Atopic dermatitis	HLA-DQA1	√	√		√
Asthma_Ankylosing spondylitis	HLA-DQA1	√	√		√
Asthma_Alopecia areata	HLA-DQA1	√	√		√
Asthma_Hypothyroidism	HLA-DQA1	√	√		√
Asthma_Psoriasis	HLA-DQA1	√	√		√
Asthma_Graves' disease	HLA-DQA1	√	√		√
Asthma_Ankylosing spondylitis	HLA-DQA1	√	√		√
Asthma_Celiac disease	HLA-DQA1	√	√		√
Asthma_Rheumatoid arthritis	HLA-DQA1	√	√		√
Asthma_Graves' disease	HLA-DQA1	√	√		√
Asthma_Alopecia areata	HLA-DQA1	√	√		√
Asthma_Inflammatory bowel disease	HLA-DQA1	√	√		√
Asthma_Inflammatory bowel disease	HLA-DQA1	√	√		√
Asthma_Ankylosing spondylitis	HLA-DQA1	√	√		√
Asthma_Graves' disease	HLA-DQA1	√	√		√
Asthma_Allergic rhinitis	HLA-DQA1	√	√		√
Asthma_Multiple sclerosis	HLA-DQA1	√	√		√
Asthma_Graves' disease	HLA-DQA1	√	√		√
Asthma_Ankylosing spondylitis	HLA-DQA1	√	√		√
Asthma_Hypothyroidism	HLA-DQA1	√	√		√
Asthma_Inflammatory bowel disease	HLA-DQA1	√	√		√
Asthma_Psoriasis	HLA-DQA1	√	√		√
Asthma_Irritable bowel syndrome	HLA-DQA1	√	√		√
Asthma_Psoriasis	HLA-DQA1	√	√		√
Asthma_Celiac disease	HLA-DQA1	√	√		√
Asthma_Ankylosing spondylitis	HLA-DQA1	√	√		√
Asthma_Graves' disease	HLA-DQA1	√	√		√
Asthma_Rheumatoid arthritis	HLA-DQA1	√	√		√
Asthma_Atopic dermatitis	HLA-DQA1	√	√		√
Asthma_Inflammatory bowel disease	HLA-DQA1	√	√		√
Asthma_Celiac disease	HLA-DQA1	√	√		√
Asthma_Ankylosing spondylitis	HLA-DQA1	√	√		√
Asthma_Graves' disease	HLA-DQA1	√	√		√
Asthma_Alopecia areata	HLA-DQA1	√	√		√
Asthma_Allergic rhinitis	HLA-DQA1	√	√		√
Asthma_Primary biliary cirrhosis	HLA-DQA1	√	√		√
Asthma_Psoriasis	HLA-DQA1	√	√		√
Asthma_Psoriasis	HLA-DQA1	√	√		√
Asthma_Multiple sclerosis	HLA-DQA1	√	√		√
Asthma_Multiple sclerosis	HLA-DQA1	√	√		√
Asthma_Multiple sclerosis	HLA-DQA1	√	√		√
Asthma_Alopecia areata	HLA-DQA1	√	√		√
Asthma_Multiple sclerosis	HLA-DQA1	√	√		√
Asthma_Rheumatoid arthritis	HLA-DQA1	√	√		√
Asthma_Ankylosing spondylitis	HLA-DQA1	√	√		√
Asthma_Multiple sclerosis	HLA-DQA1	√	√		√
Asthma_Atopic dermatitis	HLA-DQA1	√	√		√
Asthma_Atopic dermatitis	HLA-DQA1	√	√		√
Asthma_Ankylosing spondylitis	HLA-DQA1	√	√		√
Asthma_Allergic rhinitis	HLA-DQA1	√	√		√
Asthma_Rheumatoid arthritis	HLA-DQA1	√	√		√
Asthma_Multiple sclerosis	HLA-DQA1	√	√		√
Asthma_Hypothyroidism	HLA-DQA1	√	√		√
Asthma_Celiac disease	HLA-DQA1	√	√		√
Asthma_Ankylosing spondylitis	HLA-DQA1	√	√		√
Asthma_Multiple sclerosis	HLA-DQA1	√	√		√
Asthma_Graves' disease	HLA-DQA1	√	√		√
Asthma_Primary biliary cirrhosis	HLA-DQA1	√	√		√
Asthma_Rheumatoid arthritis	HLA-DQA1	√	√		√
Asthma_Psoriasis	HLA-DQA1	√	√		√
Asthma_Hypothyroidism	HLA-DQA1	√	√		√
Asthma_Allergic rhinitis	HLA-DQA1	√	√		√
Asthma_Graves' disease	HLA-DQA1	√	√		√
Asthma_Rheumatoid arthritis	HLA-DQA1	√	√		√
Asthma_Multiple sclerosis	HLA-DQA1	√	√		√
Asthma_Alopecia areata	HLA-DQA1	√	√		√
Asthma_Psoriasis	HLA-DQA1	√	√		√
Asthma_Irritable bowel syndrome	HLA-DQA1	√	√		√
Asthma_Alopecia areata	HLA-DQA1	√	√		√
Asthma_Multiple sclerosis	HLA-DQA1	√	√		√
Asthma_Psoriasis	HLA-DQA1	√	√		√
Asthma_Inflammatory bowel disease	HLA-DQA1	√	√		√
Asthma_Psoriasis	HLA-DQA1	√	√		√
Asthma_Celiac disease	HLA-DQA1	√	√		√
Asthma_Primary biliary cirrhosis	HLA-DQA2	√	√
Asthma_Psoriasis	HLA-DQA2	√	√
Asthma_Multiple sclerosis	HLA-DQA2	√	√
Asthma_Celiac disease	HLA-DQA2	√	√
Asthma_Hypothyroidism	HLA-DQA2	√	√
Asthma_Hypothyroidism	HLA-DQA2	√	√
Asthma_Ankylosing spondylitis	HLA-DQA2	√	√
Asthma_Celiac disease	HLA-DQA2	√	√
Asthma_Rheumatoid arthritis	HLA-DQA2	√	√
Asthma_Psoriasis	HLA-DQB1	√	√		√
Asthma_Hypothyroidism	HLA-DQB1	√	√		√
Asthma_Rheumatoid arthritis	HLA-DQB1	√	√		√
Asthma_Graves' disease	HLA-DQB1	√	√		√
Asthma_Celiac disease	HLA-DQB1	√	√		√
Asthma_Atopic dermatitis	HLA-DQB1	√	√		√
Asthma_Alopecia areata	HLA-DQB1	√	√		√
Asthma_Ankylosing spondylitis	HLA-DQB1	√	√		√
Asthma_Celiac disease	HLA-DQB1	√	√		√
Asthma_Multiple sclerosis	HLA-DQB1	√	√		√
Asthma_Primary biliary cirrhosis	HLA-DQB1	√	√		√
Asthma_Primary biliary cirrhosis	HLA-DQB1	√	√		√
Asthma_Multiple sclerosis	HLA-DQB1	√	√		√
Asthma_Graves' disease	HLA-DQB1	√	√		√
Asthma_Rheumatoid arthritis	HLA-DQB1	√	√		√
Asthma_Allergic rhinitis	HLA-DQB1	√	√		√
Asthma_Psoriasis	HLA-DQB1	√	√		√
Asthma_Hypothyroidism	HLA-DQB1	√	√		√
Asthma_Hypothyroidism	HLA-DQB1	√	√		√
Asthma_Celiac disease	HLA-DQB1	√	√		√
Asthma_Ankylosing spondylitis	HLA-DQB1	√	√		√
Asthma_Rheumatoid arthritis	HLA-DQB1	√	√		√
Asthma_Rheumatoid arthritis	HLA-DQB1	√	√		√
Asthma_Multiple sclerosis	HLA-DQB1	√	√		√
Asthma_Inflammatory bowel disease	HLA-DQB1	√	√		√
Asthma_Celiac disease	HLA-DQB1	√	√		√
Asthma_Hypothyroidism	HLA-DQB1	√	√		√
Asthma_Hypothyroidism	HLA-DQB1	√	√		√
Asthma_Hypothyroidism	HLA-DQB1-AS1				√
Asthma_Graves' disease	HLA-DQB1-AS1				√
Asthma_Celiac disease	HLA-DQB2	√	√		√
Asthma_Graves' disease	HLA-DQB2	√	√		√
Asthma_Ankylosing spondylitis	HLA-DQB2	√	√		√
Asthma_Alopecia areata	HLA-DQB2	√	√		√
Asthma_Multiple sclerosis	HLA-DQB2	√	√		√
Asthma_Hypothyroidism	HLA-DQB2	√	√		√
Asthma_Rheumatoid arthritis	HLA-DQB2	√	√		√
Asthma_Hypothyroidism	HLA-DRA	√	√		√
Asthma_Rheumatoid arthritis	HLA-DRA	√	√		√
Asthma_Psoriasis	HLA-DRA	√	√		√
Asthma_Ankylosing spondylitis	HLA-DRA	√	√		√
Asthma_Rheumatoid arthritis	HLA-DRA	√	√		√
Asthma_Hypothyroidism	HLA-DRA	√	√		√
Asthma_Psoriasis	HLA-DRA	√	√		√
Asthma_Rheumatoid arthritis	HLA-DRA	√	√		√
Asthma_Rheumatoid arthritis	HLA-DRA	√	√		√
Asthma_Ankylosing spondylitis	HLA-DRB1	√			√
Asthma_Multiple sclerosis	HLA-DRB1	√			√
Asthma_Rheumatoid arthritis	HLA-DRB1	√			√
Asthma_Graves' disease	HLA-DRB1	√			√
Asthma_Rheumatoid arthritis	HLA-DRB1	√			√
Asthma_Psoriasis	HLA-DRB1	√			√
Asthma_Ankylosing spondylitis	HLA-DRB1	√			√
Asthma_Alopecia areata	HLA-DRB1	√			√
Asthma_Multiple sclerosis	HLA-DRB1	√			√
Asthma_Hypothyroidism	HLA-DRB1	√			√
Asthma_Multiple sclerosis	HLA-DRB1	√			√
Asthma_Ankylosing spondylitis	HLA-DRB1	√			√
Asthma_Inflammatory bowel disease	HLA-DRB1	√			√
Asthma_Multiple sclerosis	HLA-DRB1	√			√
Asthma_Ankylosing spondylitis	HLA-DRB1	√			√
Asthma_Ankylosing spondylitis	HLA-DRB1	√			√
Asthma_Psoriasis	HLA-DRB1	√			√
Asthma_Graves' disease	HLA-DRB1	√			√
Asthma_Psoriasis	HLA-DRB1	√			√
Asthma_Alopecia areata	HLA-DRB1	√			√
Asthma_Inflammatory bowel disease	HLA-DRB1	√			√
Asthma_Multiple sclerosis	HLA-DRB1	√			√
Asthma_Rheumatoid arthritis	HLA-DRB1	√			√
Asthma_Graves' disease	HLA-DRB1	√			√
Asthma_Hypothyroidism	HLA-DRB1	√			√
Asthma_Multiple sclerosis	HLA-DRB1	√			√
Asthma_Celiac disease	HLA-DRB1	√			√
Asthma_Alopecia areata	HLA-DRB1	√			√
Asthma_Graves' disease	HLA-DRB1	√			√
Asthma_Hypothyroidism	HLA-DRB1	√			√
Asthma_Rheumatoid arthritis	HLA-DRB1	√			√
Asthma_Rheumatoid arthritis	HLA-DRB1	√			√
Asthma_Allergic rhinitis	HLA-DRB1	√			√
Asthma_Allergic rhinitis	HLA-DRB1	√			√
Asthma_Multiple sclerosis	HLA-DRB1	√			√
Asthma_Inflammatory bowel disease	HLA-DRB1	√			√
Asthma_Ankylosing spondylitis	HLA-DRB1	√			√
Asthma_Ankylosing spondylitis	HLA-DRB1	√			√
Asthma_Graves' disease	HLA-DRB1	√			√
Asthma_Alopecia areata	HLA-DRB1	√			√
Asthma_Ankylosing spondylitis	HLA-DRB1	√			√
Asthma_Psoriasis	HLA-DRB1	√			√
Asthma_Primary biliary cirrhosis	HLA-DRB1	√			√
Asthma_Atopic dermatitis	HLA-DRB1	√			√
Asthma_Celiac disease	HLA-DRB1	√			√
Asthma_Psoriasis	HLA-DRB1	√			√
Asthma_Rheumatoid arthritis	HLA-DRB1	√			√
Asthma_Ankylosing spondylitis	HLA-DRB1	√			√
Asthma_Hypothyroidism	HLA-DRB1	√			√
Asthma_Multiple sclerosis	HLA-DRB1	√			√
Asthma_Atopic dermatitis	HLA-DRB1	√			√
Asthma_Hypothyroidism	HLA-DRB1	√			√
Asthma_Irritable bowel syndrome	HLA-DRB1	√			√
Asthma_Psoriasis	HLA-DRB1	√			√
Asthma_Graves' disease	HLA-DRB1	√			√
Asthma_Allergic rhinitis	HLA-DRB1	√			√
Asthma_Rheumatoid arthritis	HLA-DRB1	√			√
Asthma_Multiple sclerosis	HLA-DRB1	√			√
Asthma_Allergic rhinitis	HLA-DRB1	√			√
Asthma_Psoriasis	HLA-DRB1	√			√
Asthma_Irritable bowel syndrome	HLA-DRB1	√			√
Asthma_Hypothyroidism	HLA-DRB5	√	√		√
Asthma_Rheumatoid arthritis	HLA-DRB5	√	√		√
Asthma_Psoriasis	HLA-DRB5	√	√		√
Asthma_Rheumatoid arthritis	HLA-DRB5	√	√		√
Asthma_Rheumatoid arthritis	HLA-E	√	√
Asthma_Rheumatoid arthritis	HSPA1L	√	√
Asthma_Alopecia areata	HSPA4			√
Asthma_Multiple sclerosis	HTR4		√
Asthma_Allergic rhinitis	IKZF3			√
Asthma_Hypothyroidism	IKZF3			√
Asthma_Inflammatory bowel disease	IKZF3			√
Asthma_Atopic dermatitis	IL13		√	√
Asthma_Alopecia areata	IL13		√	√
Asthma_Irritable bowel syndrome	IL13		√	√
Asthma_Allergic rhinitis	IL13		√	√
Asthma_Multiple sclerosis	IL18R1		√	√
Asthma_Primary biliary cirrhosis	IL18R1		√	√
Asthma_Hypothyroidism	IL18RAP		√	√	√
Asthma_Inflammatory bowel disease	IL18RAP		√	√	√
Asthma_Atopic dermatitis	IL18RAP		√	√	√
Asthma_Ankylosing spondylitis	IL1RL1		√
Asthma_Inflammatory bowel disease	IL1RL1		√
Asthma_Hypothyroidism	IL1RL1		√
Asthma_Atopic dermatitis	IL1RL1		√
Asthma_Allergic rhinitis	IL1RL1		√
Asthma_Allergic rhinitis	IL1RL1		√
Asthma_Psoriasis	IL1RL1		√
Asthma_Celiac disease	IL1RL1		√
Asthma_Atopic dermatitis	IL1RL1		√
Asthma_Rheumatoid arthritis	IL1RL1		√
Asthma_Inflammatory bowel disease	IL1RL2		√	√	√
Asthma_Allergic rhinitis	IL1RL2		√	√	√
Asthma_Atopic dermatitis	IL1RL2		√	√	√
Asthma_Hypothyroidism	IL1RL2		√	√	√
Asthma_Rheumatoid arthritis	IL1RL2		√	√	√
Asthma_Allergic rhinitis	IL1RL2		√	√	√
Asthma_Ankylosing spondylitis	IL1RL2		√	√	√
Asthma_Psoriasis	IL1RL2		√	√	√
Asthma_Allergic rhinitis	IL21R	√
Asthma_Psoriasis	IL3	√
Asthma_Graves' disease	IL3	√
Asthma_Atopic dermatitis	IL3	√
Asthma_Alopecia areata	IL33	√	√	√
Asthma_Hypothyroidism	IL33	√	√	√
Asthma_Atopic dermatitis	IL33	√	√	√
Asthma_Inflammatory bowel disease	IL33	√	√	√
Asthma_Allergic rhinitis	IL33	√	√	√
Asthma_Hypothyroidism	IL33	√	√	√
Asthma_Rheumatoid arthritis	IL33	√	√	√
Asthma_Irritable bowel syndrome	IL33	√	√	√
Asthma_Multiple sclerosis	IL33	√	√	√
Asthma_Allergic rhinitis	IL33	√	√	√
Asthma_Irritable bowel syndrome	IL33	√	√	√
Asthma_Allergic rhinitis	IL4R	√	√	√
Asthma_Hypothyroidism	IL7R	√
Asthma_Primary biliary cirrhosis	IRF1	√	√	√
Asthma_Inflammatory bowel disease	IRF1-AS1			√
Asthma_Psoriasis	IRF1-AS1			√
Asthma_Psoriasis	IRF1-AS1			√
Asthma_Allergic rhinitis	IRF1-AS1			√
Asthma_Primary biliary cirrhosis	IRF1-AS1			√
Asthma_Inflammatory bowel disease	IRF1-AS1			√
Asthma_Celiac disease	IRF1-AS1			√
Asthma_Atopic dermatitis	ITPKA	√	√	√	√
Asthma_Allergic rhinitis	ITPKA	√	√	√	√
Asthma_Atopic dermatitis	LIME1		√	√
Asthma_Rheumatoid arthritis	LINC01012	√
Asthma_Atopic dermatitis	LINC01012	√
Asthma_Hypothyroidism	LOC100129636	√
Asthma_Rheumatoid arthritis	LOC100131289	√
Asthma_Graves' disease	LOC100294145	√
Asthma_Inflammatory bowel disease	LOC100294145	√
Asthma_Ankylosing spondylitis	LOC100294145	√
Asthma_Hypothyroidism	LOC100294145	√
Asthma_Alopecia areata	LOC100294145	√
Asthma_Celiac disease	LOC100294145	√
Asthma_Atopic dermatitis	LOC100294145	√
Asthma_Celiac disease	LOC100294145	√
Asthma_Allergic rhinitis	LOC100294145	√
Asthma_Rheumatoid arthritis	MAGI3		√	√
Asthma_Hypothyroidism	MAGI3		√	√
Asthma_Hypothyroidism	MAGI3		√	√
Asthma_Alopecia areata	MCCD1	√	√
Asthma_Hypothyroidism	MCCD1	√	√
Asthma_Celiac disease	MICA	√	√		√
Asthma_Celiac disease	MICA	√	√		√
Asthma_Allergic rhinitis	MICA	√	√		√
Asthma_Graves' disease	MICA	√	√		√
Asthma_Rheumatoid arthritis	MICA	√	√		√
Asthma_Alopecia areata	MICA	√	√		√
Asthma_Inflammatory bowel disease	MICA	√	√		√
Asthma_Atopic dermatitis	MICA	√	√		√
Asthma_Rheumatoid arthritis	MICA	√	√		√
Asthma_Hypothyroidism	MICB	√	√		√
Asthma_Atopic dermatitis	MICB	√	√		√
Asthma_Alopecia areata	MICB	√	√		√
Asthma_Celiac disease	MICB	√	√		√
Asthma_Hypothyroidism	MICB	√	√		√
Asthma_Multiple sclerosis	MICB	√	√		√
Asthma_Ankylosing spondylitis	MIR130A	√
Asthma_Celiac disease	MIR3135B	√
Asthma_Celiac disease	MIR3143	√
Asthma_Hypothyroidism	MIR4435-2HG			√
Asthma_Multiple sclerosis	MSH5-SAPCD1	√	√
Asthma_Celiac disease	MUC21	√
Asthma_Hypothyroidism	NAA25	√
Asthma_Rheumatoid arthritis	NCR3	√	√
Asthma_Allergic rhinitis	NDFIP1		√	√
Asthma_Atopic dermatitis	NDFIP1		√	√
Asthma_Inflammatory bowel disease	NDFIP1		√	√
Asthma_Rheumatoid arthritis	NDFIP1		√	√
Asthma_Allergic rhinitis	NEK6		√	√
Asthma_Rheumatoid arthritis	NEK6		√	√
Asthma_Hypothyroidism	NEK6		√	√
Asthma_Psoriasis	NELFE	√	√
Asthma_Rheumatoid arthritis	NFKBIL1	√	√
Asthma_Inflammatory bowel disease	NOTCH4	√	√		√
Asthma_Ankylosing spondylitis	NOTCH4	√	√		√
Asthma_Psoriasis	NOTCH4	√	√		√
Asthma_Rheumatoid arthritis	NOTCH4	√	√		√
Asthma_Rheumatoid arthritis	NOTCH4	√	√		√
Asthma_Celiac disease	NOTCH4	√	√		√
Asthma_Atopic dermatitis	NOTCH4	√	√		√
Asthma_Hypothyroidism	NOTCH4	√	√		√
Asthma_Celiac disease	NOTCH4	√	√		√
Asthma_Psoriasis	NOTCH4	√	√		√
Asthma_Psoriasis	NOTCH4	√	√		√
Asthma_Graves' disease	NOTCH4	√	√		√
Asthma_Graves' disease	NOTCH4	√	√		√
Asthma_Graves' disease	NOTCH4	√	√		√
Asthma_Allergic rhinitis	NOTCH4	√	√		√
Asthma_Celiac disease	NOTCH4	√	√		√
Asthma_Hypothyroidism	OR2B3	√
Asthma_Graves' disease	OR5V1	√	√
Asthma_Celiac disease	OR5V1	√	√
Asthma_Atopic dermatitis	OVOL1		√
Asthma_Allergic rhinitis	P4HA2-AS1	√
Asthma_Rheumatoid arthritis	P4HA2-AS1	√
Asthma_Ankylosing spondylitis	P4HA2-AS1	√
Asthma_Inflammatory bowel disease	P4HA2-AS1	√
Asthma_Hypothyroidism	PBX2	√	√
Asthma_Hypothyroidism	PHOSPHO1		√
Asthma_Inflammatory bowel disease	PHOSPHO1		√
Asthma_Allergic rhinitis	PHOSPHO1		√
Asthma_Psoriasis	PRRC2A	√	√
Asthma_Graves' disease	PRRC2A	√	√
Asthma_Celiac disease	PRSS16	√
Asthma_Hypothyroidism	PSMB7		√	√
Asthma_Inflammatory bowel disease	PSMB9	√
Asthma_Allergic rhinitis	PSMB9	√
Asthma_Graves' disease	PSMB9	√
Asthma_Hypothyroidism	PSMB9	√
Asthma_Alopecia areata	PSMB9	√
Asthma_Atopic dermatitis	PSMB9	√
Asthma_Graves' disease	PSORS1C1	√	√
Asthma_Celiac disease	PSORS1C1	√	√
Asthma_Multiple sclerosis	PSORS1C2	√	√
Asthma_Rheumatoid arthritis	PSORS1C3	√			√
Asthma_Hypothyroidism	PTPN22		√	√
Asthma_Graves' disease	PTPN22		√	√
Asthma_Rheumatoid arthritis	PTPN22		√	√
Asthma_Alopecia areata	RAPGEF6	√	√	√
Asthma_Allergic rhinitis	RORA		√
Asthma_Atopic dermatitis	RTF1	√	√	√
Asthma_Rheumatoid arthritis	RTF1	√	√	√
Asthma_Allergic rhinitis	RTF1	√	√	√
Asthma_Alopecia areata	SEPTIN8			√
Asthma_Rheumatoid arthritis	SERPING1	√	√	√	√
Asthma_Ankylosing spondylitis	SERPING1	√	√	√	√
Asthma_Celiac disease	SKIV2L	√
Asthma_Ankylosing spondylitis	SKIV2L	√
Asthma_Rheumatoid arthritis	SLC22A5	√	√	√	√
Asthma_Graves' disease	SLC22A5	√	√	√	√
Asthma_Atopic dermatitis	SLC22A5	√	√	√	√
Asthma_Hypothyroidism	SLC22A5	√	√	√	√
Asthma_Alopecia areata	SLC22A5	√	√	√	√
Asthma_Allergic rhinitis	SLC25A46	√
Asthma_Hypothyroidism	SLC44A4	√	√
Asthma_Alopecia areata	SLC9A2	√	√	√
Asthma_Atopic dermatitis	SMAD3		√	√
Asthma_Inflammatory bowel disease	SMAD3		√	√
Asthma_Allergic rhinitis	SMAD3		√	√
Asthma_Inflammatory bowel disease	SMAD3		√	√
Asthma_Ankylosing spondylitis	SMAD3		√	√
Asthma_Rheumatoid arthritis	SMAD3		√	√
Asthma_Rheumatoid arthritis	SMAD3		√	√
Asthma_Irritable bowel syndrome	SMAD3		√	√
Asthma_Celiac disease	SMAD3		√	√
Asthma_Celiac disease	SMAD3		√	√
Asthma_Allergic rhinitis	SMAD3		√	√
Asthma_Atopic dermatitis	SMAD3		√	√
Asthma_Hypothyroidism	SPEF2	√
Asthma_Hypothyroidism	SYT6	√
Asthma_Rheumatoid arthritis	TAP1	√
Asthma_Multiple sclerosis	TAP1	√
Asthma_Graves' disease	TAP1	√
Asthma_Psoriasis	TAP1	√
Asthma_Inflammatory bowel disease	TAP1	√
Asthma_Atopic dermatitis	TAP1	√
Asthma_Allergic rhinitis	TAP1	√
Asthma_Hypothyroidism	TAP2	√	√
Asthma_Atopic dermatitis	TAP2	√	√
Asthma_Inflammatory bowel disease	TAP2	√	√
Asthma_Rheumatoid arthritis	TAP2	√	√
Asthma_Hypothyroidism	TAP2	√	√
Asthma_Hypothyroidism	TPD52L3	√	√
Asthma_Allergic rhinitis	TSLP		√	√	√
Asthma_Allergic rhinitis	TSLP		√	√	√
Asthma_Allergic rhinitis	UCKL1		√	√
Asthma_Ankylosing spondylitis	UCKL1		√	√
Asthma_Atopic dermatitis	UCKL1		√	√
Asthma_Allergic rhinitis	WDR36		√	√
Asthma_Allergic rhinitis	WDR36		√	√
Asthma_Allergic rhinitis	WDR36		√	√
Asthma_Hypothyroidism	WDR36		√	√
Asthma_Rheumatoid arthritis	ZBTB10			√
Asthma_Atopic dermatitis	ZBTB10			√
Asthma_Celiac disease	ZKSCAN8	√	√
Asthma_Atopic dermatitis	ZNF184	√
Asthma_Celiac disease	ZNF184	√
